# Supplementary material for: Comprehensive molecular comparison of BRCA1 hypermethylated and BRCA1 mutated triple negative breast cancers
Source: Nat Commun. 2020 Jul 27;11:3747. doi: 10.1038/s41467-020-17537-2 (PMC7385112; doi:10.1038/s41467-020-17537-2)
Supplement: Supplementary file 4 — Supplementary Data 1 [file 41467_2020_17537_MOESM4_ESM.xlsx]

## Sheet: Legend
Legend for selected patient data columns
LNbinary	Lymph node status. Positive = LNpos, Negative = LNneg
BRCA1 Germline	Germline BRCA1 yes/no
GermlineScreening	Mutational class for cases that underwent clinical screening. Class 3 variants considered non-pathogenic and grouped as NoFinding.
Include_Chemotherapy_OS/IDFS_outcome_analysis	Include in outcome analysis for adjuvant chemotherapy using overall survival or IDFS as endpoint
Include_Chemotherapy_RFI/DRFI_outcome_analysis	Include in outcome analysis for adjuvant chemotherapy using RFI or DRFI (distant relapse-free interval) as endpoint
PAM50_AIMS	PAM50 subtypes as defined by the single sample AIMS predictor
TNBCtype	TNBCtype subtypes as defined using the web-based classification tool
IC10	IC10 subtypes as defined using the IC10 R-package
CIT	CIT subtypes as defined using the citbcmst R-package
Steroid	expression of metagene defined in Fredlund et al. BCR 2012
Basal	expression of metagene defined in Fredlund et al. BCR 2012
Mphase	expression of metagene defined in Fredlund et al. BCR 2012
Checkpoint	expression of metagene defined in Fredlund et al. BCR 2012
ImmuneResponse	expression of metagene defined in Fredlund et al. BCR 2012
Lipid	expression of metagene defined in Fredlund et al. BCR 2012
Stroma	expression of metagene defined in Fredlund et al. BCR 2012
RS1	Rearrangement signature 1, as defined in Nik-Zainal, Nature 2016
RS2	Rearrangement signature 2, as defined in Nik-Zainal, Nature 2016
RS3	Rearrangement signature 3, as defined in Nik-Zainal, Nature 2016
RS4	Rearrangement signature 4, as defined in Nik-Zainal, Nature 2016
RS5	Rearrangement signature 5, as defined in Nik-Zainal, Nature 2016
RS6	Rearrangement signature 6, as defined in Nik-Zainal, Nature 2016
e.1	Mutational signature 1, Nik-Zainal et al. Nature 2016
e.2	Mutational signature 2, Nik-Zainal et al. Nature 2016
e.3	Mutational signature 3, Nik-Zainal et al. Nature 2016
e.5	Mutational signature 5, Nik-Zainal et al. Nature 2016
e.6	Mutational signature 6, Nik-Zainal et al. Nature 2016
e.8	Mutational signature 8, Nik-Zainal et al. Nature 2016
e.13	Mutational signature 13, Nik-Zainal et al. Nature 2016
e.17	Mutational signature 17, Nik-Zainal et al. Nature 2016
e.18	Mutational signature 18, Nik-Zainal et al. Nature 2016
e.20	Mutational signature 20, Nik-Zainal et al. Nature 2016
e.26	Mutational signature 26, Nik-Zainal et al. Nature 2016
hrd	hrd score calculated as referenced in Telli et al. CCR 2016
ai	ai score calculated as referenced in Telli et al. CCR 2016
lst	lst score calculated as referenced in Telli et al. CCR 2016
Telli_HRD_score	The sum of hrd+ai+lst, corresponding to genomic scar score in Telli et al. CCR 2016.
Telli_HRD_class	Cut-off of 42 applied to the Telli score as in Telli et al. CC2016
HRDetect.contrib.intercept	Contribution scores for the HRDetect algorithm (non-normalized)
HRDetect.contrib.SV3	Contribution scores for the HRDetect algorithm (non-normalized)
HRDetect.contrib.SV5	Contribution scores for the HRDetect algorithm (non-normalized)
HRDetect.contrib.e.3	Contribution scores for the HRDetect algorithm (non-normalized)
HRDetect.contrib.e.8	Contribution scores for the HRDetect algorithm (non-normalized)
HRDetect.contrib.hrd	Contribution scores for the HRDetect algorithm (non-normalized)
HRDetect.contrib.del.mh.prop	Contribution scores for the HRDetect algorithm (non-normalized)
HRDetect.contribSum	Contribution scores for the HRDetect algorithm (non-normalized)

## Sheet: Supplementary Data 1
Supplementary Data 1. Detailed clinical and molecular data for hypermethylated and BRCA1-null cases included in the study.
Sample	BRCA1 Class	BRCA1 Germline	BRCA1_PromoterMethylation_Pyrosequencing %	BRCA1 mRNA (FPKM)	External_ID_geneExpression	External_ID_patient	External_ID_case	External_ID_sample	Consent	PDL1class	PDL1score (%)	TILs (%)	Age	LNstatus	LNbinary	Size_bin	ERstatus	PRstatus	HER2status	GermlineScreening	Clinical.ERperc.group	Clinical.RT	Clinical.Chemo	Clinical.HER2	Clinical.Ki67	Clinical.TumSize	Clinical.Grade	Clinical.N	Clinical.T	Clinical.Total_nodes	Clinical.Positive_nodes	Clinical.Metastasis_type	Clinical.TreatmentType	Include_Chemotherapy_OS/IDFS_outcome_analysis	Include_Chemotherapy_RFI/DRFI_outcome_analysis	OS	OSbin	Clinical.RFIbin	Clinical.RFI	Clinical.IDFSbin	Clinical.IDFS	Clinical.DRFIbin	Clinical.DRFI	PAM50_AIMS	MKI67_FPKM	CD19_FPKM	CD8A_FPKM	CD68_FPKM	CD274_FPKM
PD35926a	Hypermethylated	FALSE	37.10425	1.9958055	S000002.l.r.m.c.lib.g.k.a.t	Q009043	C009085	S000002	Yes	0	0.00	10.000000	66	NodeNegative	LNneg	<=20	negative	negative	negative	NA	<1%	L50Gy	FEC75X3_PaclitaxelX9	0+	30	16	3	0	1	1	0	NA	Adjuvant	1	1	7.0657534	0	0	6.94794521	0	7.0493151	0	6.94794521	Basal	17.124506	0.20372345	3.6076732	199.01761	1.4021006
PD35929a	Hypermethylated	FALSE	58.91825	0.4486666	S000039.l.r.m.c.lib.g.k.a.t	Q009009	C009048	S000039	Yes	1	2.50	80.000000	36	1to3	LNpos	<=20	negative	negative	negative	NA	1-10%	LR50Gy+16Gy boost	PANTHER ECX4_DocX3	2+ Not amplified	90	17	3	1	1	23	2	NA	Adjuvant	1	1	7.0136986	0	0	6.61369863	0	6.7095890	0	6.61369863	Basal	5.974510	0.21897250	4.3919315	74.86520	1.1949033
PD35932a	Hypermethylated	FALSE	32.87475	0.5901319	S000185.l.r.m3.c.lib.g.k.a.t	Q008847	C008873	S000185	Yes	1	1.00	10.000000	29	NodeNegative	LNneg	<=20	negative	negative	negative	NoFinding	<1%	L50+16Gy	FEC100X3_Doc100X3	1+	95	18	3	0	1	3	0	NA	Adjuvant	1	1	6.8164384	0	0	6.98630137	0	7.0383562	0	6.98630137	Basal	26.124044	1.09895420	5.3580136	61.62910	1.7850353
PD35933a	Hypermethylated	FALSE	38.36100	0.6953113	S000186.l.r.m3.c.lib.g.k.a.t	Q008867	C008872	S000186	Yes	0	0.00	5.000000	62	NodeNegative	LNneg	<=20	negative	negative	negative	NA	<1%	L42,5Gy	FEC100X6	1+	95	14	3	0	1	1	0	NA	Adjuvant	1	1	6.8000000	0	0	6.89041096	0	6.9287671	0	6.89041096	Basal	8.114603	0.97136560	3.4479084	78.26632	1.0998472
PD31029a	Hypermethylated	FALSE	34.22350	0.7358402	S000160.l.r.m.c.lib.g.k.a.t	Q008846	C008897	S000160	Yes	1	10.00	70.000000	28	NodeNegative	LNneg	<=20	negative	negative	negative	NoFinding	<1%	None	FEC100X3_Doc100X3	0+	90	12	3	0	1	2	0	NA	Adjuvant	1	1	6.8794521	0	0	6.38904110	0	6.4465753	0	6.38904110	Basal	15.563360	1.81369280	8.1329580	117.25829	2.4269521
PD35938a	BRCA1null	TRUE	2.63350	0.9900066	S000213.l.r.m2.c.lib.g.k.a.t	Q008826	C008842	S000213	Yes	1	9.50	NA	53	NodeNegative	LNneg	<=20	negative	negative	negative	NA	<1%	L42,5Gy	None	0+	60	10	3	0	1	2	0	Distant	Adjuvant	0	0	5.4273973	1	1	3.13150685	1	3.2410959	1	3.13150685	Basal	10.301017	3.10417500	18.9972060	161.15590	3.6669912
PD35941a	BRCA1null	TRUE	1.92875	2.0421730	S000219.l.r.m2.c.lib.g.k.a.t	Q008798	C008830	S000219	Yes	1	2.00	1.000000	54	1to3	LNpos	<=20	negative	negative	negative	NA	<1%	L42,5Gy	FEC100X3_Doc100X3	1+	57	11	3	1	1	17	1	NA	Adjuvant	1	1	6.7808219	0	0	6.36438356	0	6.4246575	0	6.36438356	Basal	4.389770	0.34139532	3.3265986	52.27155	0.6156694
PD35939a	Hypermethylated	FALSE	29.63550	0.4304593	S000215.l.r.m2.c.lib.g.k.a.t	Q008818	C008840	S000215	Yes	NA	NA	NA	43	NodeNegative	LNneg	<=20	negative	negative	negative	NoFinding	1-10%	L50Gy	FEC100X6	0+	90	9	3	0	1	1	0	NA	Adjuvant	1	1	6.7753425	0	0	6.63561644	0	6.6904110	0	6.63561644	Basal	9.370207	NA	NA	NA	NA
PD35935a	Hypermethylated	FALSE	44.04975	0.6026189	S000200.l.r.m2.c.lib.g.k.a.t	Q008815	C008853	S000200	Yes	NA	NA	NA	40	NodeNegative	LNneg	<=20	negative	negative	negative	NA	<1%	L50Gy	FEC100X6	0+	40	13	3	0	1	4	0	NA	Adjuvant	1	1	6.7917808	0	0	7.00273973	0	7.0520548	0	7.00273973	Basal	8.611849	NA	NA	NA	NA
PD31044a	Hypermethylated	FALSE	61.60275	0.4037118	S000517.l.r.m.c.lib.g.k.a.t	Q008464	C008469	S000517	Yes	1	1.00	15.000000	66	NodeNegative	LNneg	>20	negative	negative	negative	NA	<1%	L42,5Gy	FECX6	0+	55	22	3	0	2	1	0	NA	Adjuvant	1	1	6.4958904	0	0	6.63561644	0	6.7041096	0	6.63561644	Basal	13.942790	0.34321678	4.3719380	53.79575	0.8661977
PD35946a	Hypermethylated	FALSE	14.72100	0.9970911	S000488.l.r.m2.c.lib.g.k.a.t	Q008508	C008521	S000488	Yes	1	2.50	70.000000	53	NodeNegative	LNneg	<=20	negative	negative	negative	NA	<1%	L42,5Gy	FEC100X3_Doc100X3	0+	90	18	3	0	1	1	0	NA	Adjuvant	1	1	6.5287671	0	0	6.26301370	0	6.3150685	0	6.26301370	Basal	6.850585	3.42805600	59.8688050	181.56730	6.5005900
PD35945a	BRCA1null	TRUE	2.72475	0.6074183	S000453.l.r.m3.c.lib.g.k.a.t	Q008531	C008548	S000453	Yes	1	7.50	5.000000	51	1to3	LNpos	<=20	negative	negative	negative	NA	1-10%	L42,5Gy	FEC100X3_Doc100X3	1+	30	17	3	1	1	26	1	NA	Adjuvant	1	1	6.5890411	0	0	6.63561644	0	6.7205479	0	6.63561644	Basal	13.396028	0.73416900	4.2026160	160.30850	4.3134794
PD31043a	Hypermethylated	FALSE	60.56208	0.2146918	S000516.l.r.m.c.lib.g.k.a.t	Q008461	C008460	S000516	Yes	1	2.00	30.000000	56	NodeNegative	LNneg	>20	negative	negative	negative	NA	<1%	None	dtECX4 dtDocX4	0+	30	23	3	0	2	1	0	NA	Adjuvant	1	1	6.5315068	0	0	6.46027397	0	6.5452055	0	6.46027397	Basal	7.074019	0.48188500	3.9983854	38.31620	0.6515325
PD31051a	BRCA1null	FALSE	2.89000	0.8308833	S000628.l.r.m.c.lib.g2.k.a.t	Q008346	C008323	S000628	Yes	1	4.00	5.333333	68	NodeNegative	LNneg	<=20	negative	negative	negative	NA	<1%	L42,5Gy	FEC75X6	1+	29	18	3	0	1	2	0	NA	Adjuvant	1	0	4.1095890	1	0	4.03835616	1	1.2410959	0	4.03835616	Basal	4.009622	0.71422863	7.1944256	69.81859	0.9363884
PD31049a	Hypermethylated	FALSE	19.51100	0.5263091	S000615.l.r.m.c.lib.g.k.a.t	Q008324	C008352	S000615	Yes	0	0.00	60.000000	48	4toX	LNpos	<=20	negative	negative	negative	NA	<1%	LR50Gy	FEC100X3_Doc100X3	1+	50	20	3	3	1	27	21	NA	Adjuvant	0	0	6.4136986	0	0	5.31780822	0	5.3753425	0	5.31780822	Basal	3.418631	0.66779060	27.2030000	222.50609	2.1215143
PD35954a	Hypermethylated	FALSE	47.00825	0.3855696	S000751.l.r.m2.c.lib.g.k.a.t	Q008153	C008162	S000751	Yes	1	2.00	65.000000	30	NodeNegative	LNneg	>20	negative	negative	negative	NoFinding	<1%	LR50Gy	FEC100X3_Doc100X3	1+	96	52	3	0	3	2	0	Distant	Adjuvant	1	1	1.6438356	1	1	1.03287671	1	1.0904110	1	1.03287671	Basal	11.022513	1.02693800	7.6030090	71.69278	1.6411200
PD35957a	BRCA1null	TRUE	2.37750	1.1647719	S000777.l.r.m2.c.lib.g.k.a.t	Q008122	C008132	S000777	Yes	1	7.50	25.000000	55	NodeNegative	LNneg	>20	negative	negative	negative	NA	<1%	None	FEC100X3_Doc100X3	1+	97	28	3	0	2	3	0	NA	Adjuvant	1	1	6.2575342	0	0	6.46301370	0	6.5369863	0	6.46301370	Basal	17.240892	0.37978870	4.4360294	74.77011	4.3272010
PD31059a	Hypermethylated	FALSE	47.23000	0.7212328	S000862.l.r.m.c.lib.g.k.a.t	Q008036	C008027	S000862	Yes	1	1.00	70.000000	67	1to3	LNpos	<=20	negative	negative	negative	NA	<1%	None	FEC75X3_PaclitaxelX9	1+	80	12	3	1	1	11	1	NA	Adjuvant	1	1	6.2054795	0	0	6.10958904	0	6.2136986	0	6.10958904	Basal	10.849863	0.84665936	14.5769260	135.22470	3.7281866
PD31061a	Hypermethylated	FALSE	52.00500	0.4852763	S000901.l.r.m.c.lib.g.k.a.t	Q008007	C007976	S000901	Yes	0	0.00	1.000000	79	4toX	LNpos	>20	negative	negative	negative	NA	<1%	None	None	0+	80	35	3	3	2	18	13	Distant	Metastatic	0	0	1.5589041	1	1	0.84657534	1	NA	1	0.84657534	Basal	9.251446	0.22672151	1.8465940	56.20892	0.9290756
PD31068a	BRCA1null	FALSE	2.73500	1.8740841	S000948.l.r.m.c.lib.g.k.a.t	Q007943	C007920	S000948	Yes	1	1.00	10.000000	50	1to3	LNpos	>20	negative	negative	negative	NoFinding	1-10%	LR50Gy	FEC100X3_Doc100X3	2+ Not amplified	80	45	3	1	2	21	1	NA	Adjuvant	1	1	6.0684932	0	0	6.27671233	0	6.3342466	0	6.27671233	Basal	8.348685	1.63546500	8.2357570	53.32717	1.4518970
PD35955a	BRCA1null	FALSE	2.37900	1.3895790	S000761.l.r.m2.c.lib.g.k.a.t	Q008174	C008155	S000761	Yes	1	1.00	30.000000	63	4toX	LNpos	>20	negative	negative	negative	NA	<1%	LR50Gy	FEC100X3_Doc100X3	1+	90	30	3	3	2	17	17	NA	Adjuvant	1	1	6.3232877	0	0	6.44383562	0	6.5452055	0	6.44383562	Basal	6.256588	0.63801000	8.4996120	153.60330	4.1401810
PD31067a	Hypermethylated	FALSE	53.09042	0.6642830	S000942.l.r.m.c.lib.g.k.a.t	Q007960	C007944	S000942	Yes	1	1.50	5.000000	72	NodeNegative	LNneg	<=20	negative	negative	negative	NA	<1%	L42,5Gy	None	0+	60	12	3	0	1	1	0	NA	Adjuvant	0	0	6.0712329	0	0	6.10684932	0	6.1616438	0	6.10684932	Basal	5.610167	0.11155534	10.2607170	108.39640	3.9851055
PD31094a	Hypermethylated	FALSE	15.44700	0.6839117	S001202.l.r.m.c.lib.g.k.a.t	Q007596	C007596	S001202	Yes	1	2.00	60.000000	57	1to3	LNpos	<=20	negative	negative	negative	NA	<1%	LR50Gy	FEC100X3_Doc100X3	1+	50	18	3	1	1	20	2	NA	Adjuvant	1	1	5.8602740	0	0	5.53698630	0	5.6027397	0	5.53698630	Basal	5.152147	3.40135500	13.4699950	76.80234	2.0565665
PD31093a	Hypermethylated	FALSE	17.02250	1.2685242	S001188.l.r.m.c.lib.g.k.a.t	Q007633	C007616	S001188	Yes	NA	NA	NA	53	NodeNegative	LNneg	>20	negative	negative	negative	NA	<1%	L42,5Gy	FEC100X3_Doc100X3	0+	100	21	3	0	2	7	0	NA	Adjuvant	1	1	5.8958904	0	0	5.14246575	0	5.2356164	0	5.14246575	Basal	9.712109	NA	NA	NA	NA
PD31087a	Hypermethylated	FALSE	39.33175	1.1285287	S001151.l.r.m.c.lib.g.k.a.t	Q007713	C007672	S001151	Yes	1	1.00	30.000000	80	1to3	LNpos	>20	negative	negative	negative	NA	<1%	None	None	1+	95	30	3	1	2	26	1	NA	None	0	0	5.9534247	0	0	6.12054795	1	6.2356164	0	6.12054795	Basal	7.994170	0.57931500	12.2908060	59.26200	1.6063634
PD35953a	Hypermethylated	FALSE	44.83425	0.3919461	S000728.l.r.m3.c.lib.g.k.a.t	Q008211	C008210	S000728	Yes	1	3.00	20.000000	57	NodeNegative	LNneg	>20	negative	negative	negative	NA	<1%	None	FEC100X1 (STOPPED BY PATIENT)	0+	85	60	3	0	3	7	0	Distant	Adjuvant	1	1	2.9808219	1	1	1.61095890	1	1.7835616	1	1.61095890	Basal	11.368246	0.18189436	5.7826930	70.59676	4.9743230
PD31092a	BRCA1null	TRUE	1.98925	7.4858630	S001187.l.r.m.c.lib.g.k.a.t	Q007627	C007613	S001187	Yes	0	0.00	35.000000	32	NodeNegative	LNneg	<=20	negative	negative	negative	BRCA1	<1%	None	FEC100X3_Doc100X3	1+	56	10	3	0	1	4	0	NA	Adjuvant	1	1	5.8630137	0	0	5.95068493	0	6.0273973	0	5.95068493	Basal	10.990266	0.35843772	7.0021048	58.60547	1.6885561
PD35962a	Hypermethylated	FALSE	40.54875	0.8151393	S001248.l.r.m2.c.lib.g.k.a.t	Q007567	C007545	S001248	Yes	1	1.00	60.000000	36	NodeNegative	LNneg	>20	negative	negative	negative	NoFinding	<1%	None	FEC100X3_Doc100X3	0+	50	22	3	0	2	2	0	NA	Adjuvant	1	1	5.8246575	0	0	5.38630137	0	5.4493151	0	5.38630137	Basal	21.477125	0.49596193	17.9315500	99.18729	3.5102923
PD31099a	Hypermethylated	FALSE	46.37500	0.4254251	S001385.l.r.m.c.lib.g.k.a.t	Q007352	C007359	S001385	Yes	0	0.00	2.000000	58	NodeNegative	LNneg	<=20	negative	negative	negative	NA	1-10%	L42,5Gy	FEC100X3_Doc100X3	0+	85	20	3	0	1	2	0	Distant	Adjuvant	1	1	4.8931507	1	1	3.77260274	1	3.8328767	1	3.77260274	Basal	5.259012	0.37919977	5.9666095	37.90633	0.5344356
PD31107a	BRCA1null	TRUE	2.15150	2.8455650	S001523.l.r.m.c.lib.g.k.a.t	Q007150	C007183	S001523	Yes	0	0.00	1.000000	33	1to3	LNpos	<=20	negative	negative	negative	BRCA1	<1%	LR50Gy	FEC100X3_Doc100X3	0+	75	12	3	1	1	6	1	Loco-regional	Neoadjuvant	0	0	4.3068493	1	1	0.50958904	1	0.9315068	1	0.84109589	Basal	6.928580	0.04906824	1.6022773	35.49402	0.2422575
PD36026a	BRCA1null	FALSE	2.97375	2.1135406	S004914.l.r.m.c.lib.g.k.a.t	Q004238	C004289	S004914	Yes	0	0.00	20.000000	38	NodeNegative	LNneg	<=20	negative	negative	negative	NoFinding	<1%	None	FEC100X3_Doc100X3	1+	80	16	3	0	1	5	0	Loco-regional	Adjuvant	1	1	3.5972603	0	1	2.47671233	1	2.5287671	0	2.47671233	Basal	6.564361	0.04102063	3.0536650	134.30100	1.3753362
PD36034a	Hypermethylated	FALSE	44.83850	0.5853375	S005106.l.r.m.c.lib.g.k.a.t	Q004049	C004118	S005106	Yes	0	0.00	20.000000	36	NA	NA	<=20	negative	negative	negative	NoFinding	<1%	LR50Gy	FEC100X3_Doc100X3	0+	87	0	3	0	0	25	0	NA	Neoadjuvant	0	0	3.4821918	0	0	3.34794521	0	3.7589041	0	3.34794521	Basal	13.591102	1.11430880	35.9066400	229.84409	3.4175935
PD31176a	BRCA1null	TRUE	1.81950	0.8024765	S004726.l.r.m.c.lib.g.k.a.t	Q004347	C004461	S004726	Yes	1	11.50	80.000000	40	SubMicroMet	LNneg	<=20	negative	negative	negative	NA	<1%	L40gy	FEC100X3_Doc100X3	0+	82	7	3	0	1	19	0	NA	Neoadjuvant	0	0	3.7342466	0	0	3.27945205	0	3.7835616	0	3.27945205	Basal	9.336830	0.59782135	5.2619740	83.39914	3.3186760
PD36037a	Hypermethylated	FALSE	37.50800	0.4860608	S005181.l.r.m2.c.lib.g.k.a.t	Q003979	C004028	S005181	Yes	1	1.00	NA	56	NodeNegative	LNneg	<=20	negative	negative	negative	NoFinding	<1%	L40Gy	FEC100X3_Doc100X3	0+	78	12	3	0	1	2	0	Loco-regional	Adjuvant	1	1	3.5397260	0	1	1.47945205	1	1.6000000	0	1.47945205	Basal	10.721549	0.83931834	11.5228420	65.31482	1.9111073
PD36033a	Hypermethylated	FALSE	42.40275	0.9395002	S005098.l.r.m.c.lib.g.k.a.t	Q004056	C004114	S005098	Yes	0	0.00	5.000000	61	NodeNegative	LNneg	<=20	negative	negative	negative	NA	<1%	L40Gy	FEC100X3_Doc100X1_Doc80X2	0+	32	11	3	0	1	3	0	NA	Adjuvant	1	1	3.5232877	0	0	3.61095890	0	3.6684932	0	3.61095890	Normal	4.521122	6.66014000	9.4824750	45.49596	0.5142769
PD36029a	Hypermethylated	FALSE	19.13900	1.1973469	S005014.l.r.m.c.lib.g.k.a.t	Q004166	C004200	S005014	Yes	0	0.00	10.000000	85	NodeNegative	LNneg	>20	negative	negative	negative	NA	<1%	None	None	0+	69	35	3	0	2	1	0	Loco-regional	None	0	0	3.2027397	1	1	2.53424658	1	2.6410959	0	2.53424658	Basal	5.803165	0.01687305	1.4619403	163.65410	1.0588701
PD36038a	Hypermethylated	FALSE	51.83850	0.4647192	S005239.l.r.m3.c.lib.g.k.a.t	Q003941	C003971	S005239	Yes	1	1.75	60.000000	68	NodeNegative	LNneg	<=20	negative	negative	negative	NA	<1%	L40Gy	FEC75X3_Doc80X3	0+	82	14	3	0	1	3	0	NA	Adjuvant	1	1	3.4767123	0	0	3.55616438	0	3.6465753	0	3.55616438	Basal	12.313583	0.46016696	8.6091930	100.51205	2.9030360
PD36039a	BRCA1null	TRUE	2.19300	1.9093585	S005242.l.r.m2.c.lib.g.k.a.t	Q003959	C004001	S005242	Yes	1	2.00	10.000000	73	1to3	LNpos	<=20	negative	negative	negative	NA	<1%	LR50Gy	FEC75X3_Doc80X3	0+	75	20	3	1	2	14	1	NA	Adjuvant	1	1	3.4657534	0	0	2.97808219	0	3.0383562	0	2.97808219	Basal	9.588454	0.61135270	2.9331129	104.10700	2.9786687
PD36046a	Hypermethylated	FALSE	23.81250	1.1556392	S005441.l.r.m.c.lib.g.k.a.t	Q003721	C003781	S005441	Yes	1	1.25	40.000000	41	NodeNegative	LNneg	<=20	negative	negative	negative	NA	<1%	NA	NA	1+	85	20	3	0	2	1	0	NA	Adjuvant	0	0	0.1616438	0	0	0.05753425	0	0.1260274	0	0.05753425	Basal	10.666806	0.99325160	6.5888844	155.03879	1.7524140
PD36050a	Hypermethylated	FALSE	13.57125	0.5309914	S005561.l.r.m.c.lib.g.k.a.t	Q003654	C003704	S005561	Yes	1	2.00	50.000000	65	NodeNegative	LNneg	<=20	negative	negative	negative	NA	<1%	L40Gy	None	0+	44	9	3	0	1	2	0	NA	Adjuvant	0	0	3.3315068	0	0	3.35890411	0	3.4356164	0	3.35890411	Basal	7.801603	4.17121600	68.1718700	123.22580	3.7419750
PD36025a	BRCA1null	FALSE	1.61375	1.2386392	S004858.l.r.m.c.lib.g.k.a.t	Q004279	C004349	S004858	Yes	0	0.00	70.000000	50	NA	NA	<=20	negative	negative	negative	NoFinding	<1%	LR50Gy	FEC100X3_Doc100X3	1+	75	0	NA	0	0	23	0	NA	Neoadjuvant	0	0	3.6082192	0	0	3.12328767	0	3.5808219	0	3.12328767	Basal	15.342959	0.62063610	4.7096577	120.78880	2.5371750
PD36058a	BRCA1null	TRUE	2.13500	2.2102888	S006070.l.r.m.c.lib.g.k.a.t	Q003162	C003238	S006070	Yes	1	3.50	90.000000	32	NodeNegative	LNneg	>20	negative	negative	negative	BRCA1	<1%	L50+16Gy	FEC100X3_Doc100X3	1+	91	70	3	0	3	3	0	NA	Adjuvant	1	1	3.0054795	0	0	3.15068493	0	3.2000000	0	3.15068493	Basal	31.240177	0.18265012	14.1052840	113.97430	6.1068225
PD36057a	BRCA1null	TRUE	2.28875	1.5473089	S006059.l.r.m.c.lib.g.k.a.t	Q003205	C003246	S006059	Yes	1	4.50	60.000000	32	NodeNegative	LNneg	>20	negative	negative	negative	BRCA1	<1%	None	FEC100X3_Doc100X3	1+	97	21	3	0	2	2	0	NA	Adjuvant	1	1	2.9753425	0	0	2.53424658	0	2.5808219	0	2.53424658	Basal	9.660049	1.27947120	23.3681830	159.98110	7.8487480
PD36060a	BRCA1null	TRUE	1.55250	3.5912810	S006147.l.r.m.c.lib.g.k.a.t	Q003105	C003166	S006147	Yes	1	2.00	5.000000	28	SubMicroMet	LNneg	>20	negative	negative	negative	BRCA1	<1%	L50+16Gy	FEC100X3_Doc100X3	0+	54	29	3	0	2	2	0	Distant	Adjuvant	1	1	2.9068493	0	1	2.82739726	1	2.8602740	1	2.82739726	Basal	6.862801	0.01348830	1.3569219	174.23380	0.4955030
PD31105a	Hypermethylated	FALSE	30.18650	0.3956701	S001485.l.r.m.c.lib.g.k.a.t	Q007215	C007225	S001485	Yes	0	0.00	10.000000	51	1to3	LNpos	>20	negative	negative	negative	NA	<1%	LR50Gy	FEC100X3_Doc100X3	0+	81	24	3	1	2	20	3	NA	Adjuvant	1	1	5.6082192	0	0	5.77534247	0	5.8493151	0	5.77534247	Basal	6.745790	0.89936220	5.5700636	106.95950	1.0689174
PD31112a	Hypermethylated	FALSE	48.94850	0.5260428	S002117.l.r.m2.c.lib.g.k.a.t	Q006960	C006989	S002117	Yes	1	2.00	80.000000	58	NodeNegative	LNneg	<=20	negative	negative	negative	NA	<1%	L42,5Gy	FEC100X3_Doc100X3	0+	70	18	3	0	1	2	0	NA	Adjuvant	1	1	5.3917808	0	0	5.50410959	0	5.5534247	0	5.50410959	Basal	7.370210	0.52592850	7.5588280	69.72554	0.9597503
PD31106a	Hypermethylated	FALSE	48.76075	5.9731040	S001506.l.r.m.c.lib.g.k.a.t	Q007194	C007196	S001506	Yes	0	0.00	20.000000	63	NodeNegative	LNneg	<=20	negative	negative	negative	NA	<1%	L45,5Gy	FEC100X3_Doc100X3	2+ Not amplified	43	11	3	0	1	2	0	NA	Adjuvant	1	1	5.5369863	0	0	5.80821918	0	5.8328767	0	5.80821918	Basal	3.504241	0.66689044	8.6048080	83.52340	0.6544454
PD35972a	Hypermethylated	FALSE	58.73250	0.3029997	S002357.l.r.m.c.lib.g.k.a.t	Q006696	C006744	S002357	Yes	0	0.00	40.000000	27	1to3	LNpos	>20	negative	negative	negative	NoFinding	<1%	LR50Gy	FEC100X3_Doc100X3	0+	95	40	3	1	2	14	1	NA	Adjuvant	1	1	5.2054795	0	0	5.35616438	0	5.4273973	0	5.35616438	Basal	6.709604	0.48873734	5.6023464	46.45812	0.4571767
PD31125a	Hypermethylated	FALSE	39.14500	0.8700491	S002441.l.r.m.c.lib.g2.k.a.t	Q006659	C006683	S002441	Yes	1	1.00	20.000000	69	NodeNegative	LNneg	<=20	negative	negative	negative	NA	<1%	L42,5Gy	FEC75X3_Doc80X3	1+	90	13	3	0	1	3	0	NA	Adjuvant	1	1	5.1671233	0	0	5.29041096	0	5.3863014	0	5.29041096	Basal	14.879456	2.60502960	17.3539100	106.66270	2.9584389
PD31127a	Hypermethylated	FALSE	47.78750	1.5346247	S002493.l.r.m.c.lib.g.k.a.t	Q006592	C006621	S002493	Yes	0	0.00	15.000000	53	SubMicroMet	LNneg	>20	negative	negative	negative	NA	<1%	LR50Gy	FEC100X3_Doc100X3	1+	80	55	3	1	3	13	1	NA	Adjuvant	1	1	5.1095890	0	0	5.28493151	0	5.3753425	0	5.28493151	Basal	13.142839	1.06972620	6.5270596	45.46545	1.6852570
PD31129a	BRCA1null	TRUE	1.89650	2.0022113	S002564.l.r.m.c.lib.g.k.a.t	Q006545	C006548	S002564	Yes	0	0.00	5.000000	63	NodeNegative	LNneg	>20	negative	negative	negative	NA	<1%	L42,5Gy	FEC100X3_Doc100X3	0+	80	25	3	0	2	3	0	NA	Adjuvant	1	1	5.0931507	0	0	5.26027397	0	5.3424658	0	5.26027397	Basal	26.644165	0.11845533	0.5565999	45.43875	0.2422206
PD31135a	BRCA1null	FALSE	2.08800	1.7785896	S002607.l.r.m.c.lib.g.k.a.t	Q006473	C006495	S002607	Yes	1	2.50	25.000000	63	1to3	LNpos	>20	negative	negative	negative	NA	<1%	LR50Gy	FEC100X3_Doc100X3	0+	90	23	3	1	2	12	1	NA	Adjuvant	1	1	4.9808219	0	0	5.21643836	0	5.2712329	0	5.21643836	Basal	3.082030	0.29925940	15.8533320	101.22218	2.5971165
PD31140a	Hypermethylated	FALSE	28.26950	0.9081498	S002706.l.r.m.c.lib.g.k.a.t	Q006401	C006396	S002706	Yes	0	0.00	20.000000	62	1to3	LNpos	>20	negative	negative	negative	NA	1-10%	None	FEC100X3_Doc100X3	0+	99	30	3	1	2	17	1	NA	Adjuvant	1	1	4.9424658	0	0	4.96986301	0	5.0520548	0	4.96986301	Basal	18.252290	0.38462675	4.7970610	147.20970	1.1879895
PD31136a	BRCA1null	TRUE	1.86050	4.2713950	S002645.l.r.m.c.lib.g.k.a.t	Q006451	C006472	S002645	Yes	1	5.00	50.000000	53	1to3	LNpos	<=20	negative	negative	negative	BRCA1	<1%	L42,5Gy	FEC100X5_Doc100X1	1+	35	15	3	1	1	10	1	NA	Adjuvant	1	1	5.0465753	0	0	5.16712329	0	5.2986301	0	5.16712329	Basal	5.143694	4.03372760	24.9078520	119.98993	3.3566760
PD31130a	BRCA1null	TRUE	2.40500	0.5421470	S002573.l.r.m.c.lib.g.k.a.t	Q006498	C006540	S002573	Yes	0	0.00	10.000000	52	NodeNegative	LNneg	>20	negative	negative	negative	NA	<1%	None	None	1+	90	90	3	1	3	10	3	NA	None	0	0	0.8383562	1	0	0.04383562	0	0.1534247	0	0.04383562	Basal	12.215820	1.01691200	14.9304360	124.43857	3.2384937
PD31144a	Hypermethylated	FALSE	34.15375	0.7584434	S003021.l.r.m.c.lib.g.k.a.t	Q006031	C006099	S003021	Yes	1	1.00	60.000000	61	1to3	LNpos	>20	negative	negative	negative	NA	<1%	LR50Gy	FEC100X3_Doc100X3	0+	90	40	3	1	2	10	2	NA	Adjuvant	1	1	4.7232877	0	0	4.89315068	0	4.9616438	0	4.89315068	Basal	10.693889	1.28575400	18.1751790	213.48270	4.2300134
PD35987a	Hypermethylated	FALSE	60.93000	0.3359343	S003573.l.r.m.c.lib.g.k.a.t	Q005522	C005578	S003573	Yes	0	0.00	10.000000	40	NodeNegative	LNneg	<=20	negative	negative	negative	NoFinding	<1%	LR50Gy	FEC100X3_Doc100X3	1+	60	0	3	0	0	15	0	NA	Neoadjuvant	0	0	4.4054795	0	0	4.10684932	0	4.6136986	0	4.10684932	Basal	12.418578	1.33427190	7.9595747	88.44403	3.3630533
PD35985a	Hypermethylated	FALSE	47.14925	0.7831034	S003531.l.r.m.c.lib.g.k.a.t	Q005558	C005613	S003531	Yes	0	0.00	15.000000	40	NodeNegative	LNneg	<=20	negative	negative	negative	NoFinding	<1%	LR50Gy	FEC100X3_Doc100X3	2+ Not amplified	85	5	3	0	1	15	0	NA	Neoadjuvant	0	0	4.3835616	0	0	3.73424658	0	4.1808219	0	3.73424658	Basal	5.423772	2.79448250	14.2921295	120.37260	2.9028568
PD35982a	BRCA1null	TRUE	2.48675	1.6859453	S003492.l.r.m.c.lib.g.k.a.t	Q005603	C005645	S003492	Yes	1	1.50	10.000000	76	4toX	LNpos	>20	negative	negative	negative	NA	<1%	None	NA	0+	65	50	3	3	3	17	9	Distant	Metastatic	0	0	1.3616438	1	1	NA	1	1.3616438	1	NA	Basal	9.442657	0.06319800	12.6343830	242.87180	2.3494690
PD35979a	Hypermethylated	FALSE	64.54850	0.8328087	S003260.l.r.m2.c.lib.g.k.a.t	Q005786	C005851	S003260	Yes	1	5.50	20.000000	46	1to3	LNpos	>20	negative	negative	negative	NA	<1%	LR50Gy	FEC100X3_Doc100X3	2+ Not amplified	70	35	3	1	2	19	2	NA	Adjuvant	1	1	4.5890411	0	0	3.85479452	0	3.9315068	0	3.85479452	Her2	13.696834	0.32237890	7.1772830	125.68570	2.4989388
PD35996a	Hypermethylated	FALSE	76.65875	0.3511832	S003784.l.r.m.c.lib.g.k.a.t	Q005305	C005348	S003784	Yes	1	3.00	20.000000	67	1to3	LNpos	>20	negative	negative	negative	NA	<1%	None	None	1+	80	28	3	1	2	12	1	Distant	None	0	0	0.7561644	1	1	0.25753425	1	0.3342466	1	0.25753425	Basal	22.085945	0.18438788	3.9459054	32.20953	1.6641432
PD35992a	Hypermethylated	FALSE	30.62375	1.1477334	S003742.l.r.m.c.lib.g.k.a.t	Q005362	C005419	S003742	Yes	1	4.00	20.000000	71	1to3	LNpos	<=20	negative	negative	negative	NA	<1%	LR50Gy	FEC60X6	1+	60	16	3	1	1	9	1	NA	Adjuvant	1	1	4.3589041	0	0	4.52876712	0	4.6219178	0	4.52876712	Basal	7.869707	1.56445300	28.1126540	184.61750	10.3921020
PD35995a	Hypermethylated	FALSE	30.75833	1.0272428	S003781.l.r.m.c.lib.g.k.a.t	Q005283	C005357	S003781	Yes	1	13.50	40.000000	31	1to3	LNpos	>20	negative	negative	negative	NoFinding	<1%	LR50Gy	FEC100X3_Doc100X3	0+	90	25	3	1	2	14	2	NA	Adjuvant	1	1	4.2657534	0	0	4.37534247	0	4.4520548	0	4.37534247	Basal	18.556992	0.91096600	15.9754180	154.01830	4.7892180
PD35980a	Hypermethylated	FALSE	24.72250	0.8196869	S003274.l.r.m.c.lib.g.k.a.t	Q005782	C005855	S003274	Yes	NA	NA	NA	32	NodeNegative	LNneg	<=20	negative	negative	negative	NoFinding	<1%	L66Gy	FEC100X3_Doc100X3	0+	85	13	3	0	1	1	0	NA	Adjuvant	1	1	4.6246575	0	0	4.64657534	0	4.7178082	0	4.64657534	Basal	11.384597	NA	NA	NA	NA
PD36006a	Hypermethylated	FALSE	42.73750	0.6630205	S003969.l.r.m.c.lib.g.k.a.t	Q005110	C005191	S003969	Yes	1	1.00	5.000000	36	NodeNegative	LNneg	>20	negative	negative	negative	NA	<1%	L66GY	FEC100X3_Doc100X3	0+	85	22	3	0	2	1	0	NA	Adjuvant	1	1	4.1479452	0	0	4.15616438	0	4.2301370	0	4.15616438	Basal	17.094992	0.17246770	2.3190043	90.21494	1.8924924
PD36007a	Hypermethylated	FALSE	79.82775	0.2909336	S003970.l.r.m.c.lib.g.k.a.t	Q005139	C005197	S003970	Yes	0	0.00	15.000000	76	4toX	LNpos	>20	negative	negative	negative	NA	<1%	LR50Gy	None	1+	80	40	3	3	2	21	20	Distant	Adjuvant	0	0	1.9369863	1	1	1.20821918	1	1.3917808	1	1.20821918	Basal	4.972126	0.15081754	1.9400598	34.22473	0.2679747
PD36013a	Hypermethylated	FALSE	76.14575	0.2972602	S004048.l.r.m.c.lib.g.k.a.t	Q005050	C005111	S004048	Yes	0	0.00	40.000000	53	NodeNegative	LNneg	>20	negative	negative	negative	NA	<1%	None	FEC100X3_Doc100X3	2+ Not amplified	80	30	3	0	2	3	0	NA	Adjuvant	1	1	4.2082192	0	0	4.50410959	0	4.5232877	0	4.50410959	Basal	19.174583	0.14281094	3.3258898	43.52464	0.9767401
PD35999a	Hypermethylated	FALSE	28.18750	0.6837629	S003816.l.r.m.c.lib.g.k.a.t	Q005208	C005293	S003816	Yes	1	6.50	40.000000	39	1to3	LNpos	<=20	negative	negative	negative	NoFinding	<1%	LR66Gy	FEC100X3_Doc100X3	2+ Not amplified	50	18	3	1	1	11	1	NA	Adjuvant	1	1	4.2657534	0	0	4.35616438	0	4.4383562	0	4.35616438	Basal	9.284841	1.94405480	15.5102250	150.02449	2.4751792
PD35984a	Hypermethylated	FALSE	63.41525	0.1848217	S003524.l.r.m.c.lib.g.k.a.t	Q005560	C005623	S003524	Yes	1	1.50	40.000000	43	NodeNegative	LNneg	>20	negative	negative	negative	NA	<1%	L50Gy	FEC100X3_Doc100X3	0+	100	23	3	0	2	4	0	NA	Adjuvant	1	1	4.4547945	0	0	4.58356164	0	4.6547945	0	4.58356164	Basal	30.678625	0.01575825	0.4580796	101.46948	0.8154340
PD35990a	Hypermethylated	FALSE	61.39350	0.3398568	S003634.l.r.m.c.lib.g.k.a.t	Q005423	C005509	S003634	Yes	0	0.00	15.000000	31	NodeNegative	LNneg	>20	negative	negative	negative	BRCA2	<1%	L66Gy	FEC100X3_Doc100X3	2+ Not amplified	95	23	3	0	2	3	0	NA	Adjuvant	1	1	4.3972603	0	0	4.62191781	0	4.7150685	0	4.62191781	Basal	5.705540	0.02554535	1.5782024	85.74890	0.8870164
PD36004a	Hypermethylated	FALSE	53.71225	0.3854461	S003967.l.r.m.c.lib.g.k.a.t	Q005131	C005193	S003967	Yes	1	1.50	40.000000	69	NodeNegative	LNneg	>20	negative	negative	negative	NA	1-10%	None	None	0+	94	24	3	0	2	2	0	NA	Adjuvant	0	0	4.2493151	0	0	4.39178082	0	4.5643836	0	4.39178082	Basal	20.046700	0.94304353	6.4824867	83.02668	2.9871720
PD36016a	BRCA1null	TRUE	1.64375	1.4836320	S004073.l.r.m2.c.lib.g.k.a.t	Q005025	C005086	S004073	Yes	1	2.50	60.000000	31	NodeNegative	LNneg	>20	negative	negative	negative	BRCA1	1-10%	None	FEC100X3_Doc100X3	0+	85	23	3	0	2	4	0	NA	Adjuvant	1	1	4.0575342	0	0	4.06301370	0	4.0986301	0	4.06301370	Basal	5.692513	2.41079450	18.0779360	254.47089	4.8704960
PD36010a	Hypermethylated	FALSE	54.09500	0.2783059	S004021.l.r.m.c.lib.g.k.a.t	Q005030	C005138	S004021	Yes	0	0.00	30.000000	42	NodeNegative	LNneg	>20	negative	negative	negative	NoFinding	<1%	L40Gy	FEC100X3_Doc100X3	0+	60	22	3	0	2	3	0	NA	Adjuvant	1	1	4.1178082	0	0	4.28219178	0	4.3643836	0	4.28219178	Basal	13.073399	0.03817059	1.3383273	38.51468	0.4219778
PD36023a	BRCA1null	TRUE	2.31500	1.5360317	S004222.l.r.m.c.lib.g.k.a.t	Q004870	C004945	S004222	Yes	1	4.50	90.000000	34	1to3	LNpos	<=20	negative	negative	negative	BRCA1	<1%	LR66Gy	FEC100X3_Doc100X3	0+	86	12	3	1	1	33	1	NA	Adjuvant	1	1	3.9835616	0	0	3.65205479	0	3.7068493	0	3.65205479	Basal	8.821514	2.94994140	19.8037280	149.24810	2.8785417
PD31158a	Hypermethylated	FALSE	37.78075	0.5466769	S004321.l.r.m.c.lib.g.k.a.t	Q004794	C004834	S004321	Yes	0	0.00	1.000000	65	NodeNegative	LNneg	<=20	negative	negative	negative	NA	<1%	L40Gy	FEC100X3_Doc100X3	1+	70	15	3	0	1	1	0	NA	Adjuvant	1	1	3.9260274	0	0	3.01369863	0	3.0493151	0	3.01369863	Basal	5.982655	2.63339570	1.9111104	89.44447	1.0662880
PD36017a	BRCA1null	TRUE	2.45325	1.1456567	S004126.l.r.m3.c.lib.g.k.a.t	Q004983	C005038	S004126	Yes	1	1.00	30.000000	54	1to3	LNpos	<=20	negative	negative	negative	BRCA1	<1%	LR50Gy	FEC100X3_Doc100X3	2+ Not amplified	70	17	3	1	1	13	1	NA	Adjuvant	1	1	4.0493151	0	0	4.19726027	0	4.2547945	0	4.19726027	Basal	13.079366	1.42324960	7.1460060	120.25090	4.3428807
PD31169a	Hypermethylated	FALSE	61.59250	0.4425802	S004575.l.r.m.c.lib.g.k.a.t	Q004522	C004591	S004575	Yes	1	1.00	45.000000	43	NodeNegative	LNneg	<=20	negative	negative	negative	NA	<1%	L40Gy	FEC100X3_Doc100X3	1+	92	14	3	0	1	1	0	NA	Adjuvant	1	1	3.7671233	0	0	2.64383562	0	2.7178082	0	2.64383562	Basal	10.094649	2.15861990	5.6137740	96.60939	3.2768090
PD31171a	Hypermethylated	FALSE	44.13225	1.3835695	S004671.l.r.m.c.lib.g.k.a.t	Q004472	C004501	S004671	Yes	1	1.50	20.000000	67	NodeNegative	LNneg	<=20	negative	negative	negative	NA	1-10%	L40Gy	FEC75X3_Doc80X3	1+	87	11	3	0	1	2	0	NA	Adjuvant	1	1	3.2054795	1	0	3.15068493	1	3.2054795	0	3.15068493	Basal	9.986987	2.09216800	31.9203660	165.61230	7.6028750
PD31175a	Hypermethylated	FALSE	30.39200	0.4524073	S004724.l.r.m.c.lib.g.k.a.t	Q004378	C004460	S004724	Yes	1	12.00	85.000000	56	NodeNegative	LNneg	<=20	negative	negative	negative	NA	<1%	L40Gy	FEC100X3_Doc100X3	1+	82	20	3	0	1	1	0	NA	Adjuvant	1	1	3.7041096	0	0	3.60000000	0	3.6739726	0	3.60000000	Basal	10.382360	1.88263800	30.5943180	129.87860	2.9707026
PD35986a	Hypermethylated	FALSE	71.66450	0.2986651	S003547.l.r.m.c.lib.g.k.a.t	Q005520	C005605	S003547	Yes	1	5.00	5.000000	26	NodeNegative	LNneg	<=20	negative	negative	negative	NoFinding	<1%	LR50Gy	FEC100X3_Doc100X3	0+	70	16	3	0	1	4	0	NA	Neoadjuvant	0	0	4.4027397	0	0	4.03287671	0	4.4273973	0	4.03287671	Basal	10.302280	0.19444627	0.9403977	54.24768	0.6596075
PD31147a	BRCA1null	TRUE	1.89300	0.8233229	S003106.l.r.m.c.lib.g.k.a.t	Q005909	C005983	S003106	Yes	1	1.00	20.000000	38	1to3	LNpos	>20	negative	negative	negative	NA	1-10%	LR50Gy	FEC100X3_Doc100X3	0+	67	35	3	1	2	14	2	Distant	Adjuvant	1	1	3.5863014	1	1	1.30684932	1	1.3726027	1	1.30684932	Her2	2.922441	0.33819258	11.6690950	92.17920	0.7473940
PD31178a	Hypermethylated	FALSE	54.64575	1.0486499	S004758.l.r.m.c.lib.g.k.a.t	Q004346	C004425	S004758	Yes	0	0.00	10.000000	36	NodeNegative	LNneg	<=20	negative	negative	negative	NoFinding	<1%	L50+16Gy	FEC100X3_Doc100X3	1+	70	16	3	0	1	3	0	NA	Adjuvant	1	1	3.6493151	0	0	3.06575342	0	3.1013699	0	3.06575342	Basal	17.469019	0.00000000	6.2451506	106.75227	0.9749427
[truncated: 146 more columns]
