# Supplementary material for: Comprehensive molecular comparison of BRCA1 hypermethylated and BRCA1 mutated triple negative breast cancers
Source: Nat Commun. 2020 Jul 27;11:3747. doi: 10.1038/s41467-020-17537-2 (PMC7385112; doi:10.1038/s41467-020-17537-2)
Supplement: Supplementary file 5 — Supplementary Data 2 [file 41467_2020_17537_MOESM5_ESM.xlsx]

## Sheet: SAM analysis results
Supplementary Data 2. Differentially expressed genes by SAM analysis between hypermethylated and BRCA1-null cases. Expression, copy number, methylation
geneSymbol	d.value	stdev	rawp	q.value	R.fold	BRCA1null	Methylated	Significant in SCAN-B cases only (wilcox p<0.05)
BRCA1	-3.30143213176413	0.152678479083143	0	0	0.468003458322707	0.501	-0.606	*
UQCRHL	2.91387652045461	0.24838386195979	2.76854928017719e-06	0.00657834106255458	2.37132327995651	-1.09	0.784
SOX6	2.82103125503344	0.290161921927141	5.53709856035437e-06	0.00877112141673943	2.50334632812714	-0.52	0.916	*
HAPLN1	2.78909547732335	0.39805028224302	9.68992248062016e-06	0.0105253457000873	3.05205712005335	-1.12	0.221
POLR2J3	-2.76001639122798	0.237625631808815	1.10741971207087e-05	0.0105253457000873	0.450555356363318	0.664	-0.742
HIST2H2AC	-2.68471400247516	0.215163367657949	1.66112956810631e-05	0.0131566821251092	0.480118670015995	0.562	-0.628
MUCL1	-2.66000099699318	0.474457477282617	1.93798449612403e-05	0.0131566821251092	0.29967783157495	0.772	-0.729	*
HYI	-2.6032107691577	0.155645501769774	2.76854928017719e-05	0.0146185356945657	0.546591841371555	0.443	-0.473

## Sheet: Gene expression data
	Expression assay name
Gene	S000002.l.r.m.c.lib.g.k.a.t	S000039.l.r.m.c.lib.g.k.a.t	S000185.l.r.m3.c.lib.g.k.a.t	S000186.l.r.m3.c.lib.g.k.a.t	S000160.l.r.m.c.lib.g.k.a.t	S000213.l.r.m2.c.lib.g.k.a.t	S000219.l.r.m2.c.lib.g.k.a.t	S000215.l.r.m2.c.lib.g.k.a.t	S000200.l.r.m2.c.lib.g.k.a.t	S000517.l.r.m.c.lib.g.k.a.t	S000488.l.r.m2.c.lib.g.k.a.t	S000453.l.r.m3.c.lib.g.k.a.t	S000516.l.r.m.c.lib.g.k.a.t	S000628.l.r.m.c.lib.g2.k.a.t	S000615.l.r.m.c.lib.g.k.a.t	S000751.l.r.m2.c.lib.g.k.a.t	S000777.l.r.m2.c.lib.g.k.a.t	S000862.l.r.m.c.lib.g.k.a.t	S000901.l.r.m.c.lib.g.k.a.t	S000948.l.r.m.c.lib.g.k.a.t	S000761.l.r.m2.c.lib.g.k.a.t	S000942.l.r.m.c.lib.g.k.a.t	S001202.l.r.m.c.lib.g.k.a.t	S001188.l.r.m.c.lib.g.k.a.t	S001151.l.r.m.c.lib.g.k.a.t	S000728.l.r.m3.c.lib.g.k.a.t	S001187.l.r.m.c.lib.g.k.a.t	S001248.l.r.m2.c.lib.g.k.a.t	S001385.l.r.m.c.lib.g.k.a.t	S001523.l.r.m.c.lib.g.k.a.t	S004914.l.r.m.c.lib.g.k.a.t	S005106.l.r.m.c.lib.g.k.a.t	S004726.l.r.m.c.lib.g.k.a.t	S005181.l.r.m2.c.lib.g.k.a.t	S005098.l.r.m.c.lib.g.k.a.t	S005014.l.r.m.c.lib.g.k.a.t	S005239.l.r.m3.c.lib.g.k.a.t	S005242.l.r.m2.c.lib.g.k.a.t	S005441.l.r.m.c.lib.g.k.a.t	S005561.l.r.m.c.lib.g.k.a.t	S004858.l.r.m.c.lib.g.k.a.t	S006070.l.r.m.c.lib.g.k.a.t	S006059.l.r.m.c.lib.g.k.a.t	S006147.l.r.m.c.lib.g.k.a.t	S001485.l.r.m.c.lib.g.k.a.t	S002117.l.r.m2.c.lib.g.k.a.t	S001506.l.r.m.c.lib.g.k.a.t	S002357.l.r.m.c.lib.g.k.a.t	S002441.l.r.m.c.lib.g2.k.a.t
BRCA1	1.9958055	0.4486666	0.59013194	0.6953113	0.7358402	0.99000657	2.042173	0.43045926	0.6026189	0.40371177	0.9970911	0.6074183	0.2146918	0.8308833	0.52630913	0.38556957	1.1647719	0.7212328	0.48527625	1.8740841	1.389579	0.664283	0.68391174	1.2685242	1.1285287	0.39194614	7.485863	0.8151393	0.42542508	2.845565	2.1135406	0.5853375	0.8024765	0.4860608	0.9395002	1.1973469	0.46471915	1.9093585	1.1556392	0.53099144	1.2386392	2.2102888	1.5473089	3.591281	0.39567012	0.5260428	5.973104	0.30299973	0.87004906
UQCRHL	34.6521	29.3653	34.4338	35.3289	33.6767	27.1888	15.4171	23.4202	19.6688	45.0865	27.8095	32.1572	20.0691	22.9404	11.7216	34.7657	35.4162	16.8624	12.3704	2.35464	20.5621	1.59468	3.02705	9.17304	7.04045	39.7395	18.553	31.6813	20.9795	18.6325	16.4592	37.0514	22.9721	38.906	7.62701	8.56615	35.8689	36.3319	15.9199	6.21055	62.3144	31.1088	40.3452	33.7059	32.6816	35.8569	20.7336	90.1108	15.7055
SOX6	0.5857295	5.0976977	3.6291041	4.2141776	1.2554666	2.516048	2.3451385	0.07849605	2.2940977	4.668124	0.49086368	0.8806985	4.585237	7.206198	0.9074833	0.80133873	0.9784203	2.1625066	5.682082	0.6259455	0.024718387	6.899682	0.42366138	0.71839726	2.054879	1.130704	3.4090285	3.7548623	4.4008913	1.1079355	0.4642955	0.40868905	1.2782542	4.6577506	6.639839	2.0279217	0.7638051	1.0495737	1.9322953	1.6028867	0.09535647	0.6707142	0.70356214	1.1990192	0.24372256	0.9430032	2.540486	0.21525729	5.923889
HAPLN1	0.24631569	0.78463197	0	42.53487	0.06635221	0.16845764	0.2470732	0.12827	0.36388668	8.1106205	0.365183	1.4706541	2.6020699	1.0677149	6.0182548	0.41874418	0.9931367	16.056297	2.373052	0.01990905	0.769488	58.9684	0.093697846	2.359151	1.5757561	0.77637875	0.7079399	0.5044107	0.42744374	0.26938257	0.2246088	1.1522838	0.054241955	2.42664	1.433719	10.14845	2.560509	0.350257	0.103018604	0.316998	0.28951463	0.1029177	0.2205632	3.586309	0.16444089	3.263185	0.069929495	0.137504	9.905661
POLR2J3	2.19012	0.270839	1.32244	0.152481	0.412652	6.11177e-15	0.690918	0.196057	0.605742	0.140253	1.10505e-17	0.230838	3.6019e-19	0.565451	0.325906	0.189643	0.199169	0.413534	0.673056	0.709736	0.716848	0.0909432	0.621334	1.20697e-18	1.31931	0.161985	0.264679	0.10482	0.158452	0.551843	0.113052	3.75609e-12	7.69036e-13	0.301642	1.75286	0.206888	0.0939166	0.14482	0.10021	0.193396	0.393499	0.700084	0.10989	0.279584	0.107676	7.63626e-08	0.291105	8.75208e-19	7.5021e-16
H2AC20	6.19646	2.09516	1.02149	4.10528	1.70429	1.73549	1.12925	2.1287	0.619147	11.7038	1.85724	1.69045	2.25234	1.34491	2.56927	1.86519	1.41217	2.2642	1.31327	9.70638	1.33983	1.82381	2.88569	1.90651	10.8522	2.46139	1.88918	3.73041	2.04906	2.60843	0.965972	6.77954	4.33104	1.55297	0.865562	1.93684	1.76297	2.90582	1.67641	1.93467	2.98569	6.6699	4.27314	2.6804	3.88067	8.57221	1.24366	3.27951	1.293
MUCL1	4.47838	13.9285	9.72741	15.6107	235.81	7.51191	5.48987	1.98402	63.3629	2.45295	4.73519	37.3327	1.45415	8.55918	18.1577	1.21181	2.82779	9.71326	30.5663	175.466	104.957	2.46028	22.8922	2.65355	203.69	1.59371	3.62987	3.28216	2.96552	9.49149	4.84718	1.25928	20.445	2.43427	6.98151	0	0.591199	10.0277	6.77997	0.802368	422.253	20.5398	35.1964	6.97819	7.41853	1.82897	12.8106	17.4355	12.6433
HYI	2.7143862	1.3395407	3.8375766	2.542418	2.6727524	2.15739	2.981097	2.160236	4.731939	5.016654	2.357923	5.0453253	2.3321202	2.4323668	2.885367	3.496183	7.8124423	3.8698552	1.2315351	5.506887	4.6431794	3.399636	4.3614283	1.89872	2.918675	4.318585	2.9465609	2.680427	2.6169732	3.8946528	2.4775598	3.6939592	2.8765752	5.3928623	4.4385095	4.9494176	2.488873	2.8123963	1.8034592	2.9330525	1.733484	5.6829233	2.0055828	1.833436	3.0707984	6.4506607	3.33526	6.9971137	3.0486126
[truncated: 33 more columns]

## Sheet: Copy number data
	WGS name
Gene	PD35926a	PD35929a	PD35932a	PD35933a	PD31029a	PD35938a	PD35941a	PD35939a	PD35935a	PD31044a	PD35946a	PD35945a	PD31043a	PD31051a	PD31049a	PD35954a	PD35957a	PD31059a	PD31061a	PD31068a	PD35955a	PD31067a	PD31094a	PD31093a	PD31087a	PD35953a	PD31092a	PD35962a	PD31099a	PD31107a	PD36026a	PD36034a	PD31176a	PD36037a	PD36033a	PD36029a	PD36038a	PD36039a	PD36046a	PD36050a	PD36025a	PD36058a	PD36057a	PD36060a	PD31105a	PD31112a	PD31106a	PD35972a	PD31125a
BRCA1	LOH	LOH	LOH	LOH	LOH	LOH	LOH	LOH	LOH	LOH	other alteration	LOH	LOH	LOH	other alteration	LOH	LOH	LOH	LOH	LOH	LOH	LOH	LOH	normal	LOH	LOH	LOH	LOH	LOH	LOH	LOH	LOH	LOH	LOH	LOH	LOH	LOH	LOH	other alteration	normal	LOH	LOH	normal	LOH	LOH	LOH	LOH	LOH	LOH
UQCRHL	LOH	LOH	normal	LOH	LOH	normal	other alteration	other alteration	normal	normal	normal	normal	LOH	normal	LOH	LOH	LOH	other alteration	LOH	normal	LOH	other alteration	LOH	LOH	LOH	LOH	LOH	LOH	LOH	LOH	LOH	LOH	LOH	normal	normal	other alteration	normal	LOH	other alteration	LOH	LOH	LOH	duplication	LOH	LOH	LOH	LOH	LOH	LOH
SOX6	normal	normal	LOH	LOH	LOH	other alteration	duplication	LOH	normal	LOH	other alteration	normal	normal	LOH	other alteration	LOH	LOH	normal	normal	normal	normal	other alteration	other alteration	other alteration	LOH	LOH	other alteration	LOH	LOH	LOH	LOH	LOH	LOH	normal	LOH	other alteration	other alteration	LOH	other alteration	LOH	LOH	normal	other alteration	LOH	other alteration	duplication	other alteration	normal	normal
HAPLN1	LOH	LOH	LOH	LOH	LOH	LOH	LOH	LOH	normal	LOH	other alteration	LOH	LOH	LOH	normal	LOH	LOH	LOH	LOH	LOH	LOH	LOH	LOH	LOH	LOH	LOH	LOH	LOH	LOH	LOH	LOH	LOH	LOH	LOH	LOH	LOH	LOH	LOH	other alteration	LOH	LOH	LOH	LOH	LOH	LOH	LOH	LOH	LOH	normal
POLR2J3	duplication	LOH	normal	LOH	LOH	normal	duplication	other alteration	other alteration	LOH	duplication	normal	LOH	other alteration	other alteration	normal	LOH	other alteration	other alteration	other alteration	duplication	other alteration	other alteration	other alteration	other alteration	duplication	duplication	normal	other alteration	other alteration	other alteration	LOH	normal	LOH	other alteration	LOH	other alteration	normal	other alteration	LOH	amplification	normal	other alteration	normal	amplification	normal	other alteration	LOH	other alteration
H2AC20	other alteration	other alteration	normal	amplification	other alteration	duplication	other alteration	duplication	other alteration	other alteration	other alteration	other alteration	normal	other alteration	duplication	normal	other alteration	other alteration	duplication	other alteration	other alteration	duplication	NA	other alteration	other alteration	LOH	amplification	duplication	amplification	duplication	other alteration	other alteration	LOH	other alteration	normal	other alteration	other alteration	LOH	other alteration	other alteration	other alteration	other alteration	amplification	normal	LOH	amplification	other alteration	other alteration	amplification
MUCL1	normal	LOH	LOH	LOH	LOH	LOH	LOH	LOH	LOH	other alteration	other alteration	LOH	LOH	normal	other alteration	LOH	LOH	other alteration	LOH	normal	LOH	LOH	LOH	LOH	duplication	LOH	LOH	LOH	LOH	LOH	LOH	normal	LOH	LOH	LOH	LOH	LOH	LOH	other alteration	LOH	LOH	LOH	LOH	LOH	duplication	LOH	LOH	LOH	normal
HYI	other alteration	duplication	normal	normal	normal	normal	duplication	LOH	other alteration	normal	other alteration	LOH	normal	other alteration	duplication	normal	amplification	other alteration	normal	other alteration	other alteration	LOH	LOH	other alteration	duplication	other alteration	other alteration	LOH	other alteration	duplication	duplication	normal	normal	other alteration	normal	other alteration	other alteration	LOH	other alteration	normal	LOH	LOH	other alteration	normal	other alteration	normal	other alteration	other alteration	other alteration
[truncated: 33 more columns]

## Sheet: DNA methylation promoter data
CpG	Gene	PD35926a	PD35929a	PD35932a	PD35933a	PD31029a	PD35938a	PD35941a	PD35939a	PD35935a	PD31044a	PD35946a	PD35945a	PD31043a	PD31051a	PD31049a	PD35954a	PD35957a	PD31059a	PD31061a	PD31068a	PD35955a	PD31067a	PD31094a	PD31093a	PD31087a	PD35953a	PD31092a	PD35962a	PD31099a	PD31107a	PD36026a	PD36034a	PD31176a	PD36037a	PD36033a	PD36029a	PD36038a	PD36039a	PD36046a	PD36050a	PD36025a	PD36058a	PD36057a	PD36060a	PD31105a	PD31112a	PD31106a	PD35972a
cg01879757	BRCA1	0.961	0.97	0.925	0.966	0.926	0.953	0.952	0.96	0.941	0.904	0.937	0.953	0.714	0.962	0.935	0.945	0.936	0.956	0.962	0.987	0.971	0.793	0.921	0.93	0.907	0.951	0.944	0.974	0.987	0.977	0.963	0.915	0.986	0.931	0.904	0.943	0.948	0.952	0.924	0.937	0.877	0.989	0.961	0.917	0.947	0.939	0.874	0.946
cg16029534	BRCA1	0.971	1	1	0.998	1	1	1	1	0.758	0.955	1	1	0.531	1	1	0.977	1	1	1	1	1	0.887	1	1	0.979	1	1	0.998	1	1	1	1	1	0.966	1	1	1	1	1	1	1	1	1	1	1	0.961	0.959	0.771
cg16919093	BRCA1	1	1	1	1	1	1	1	1	0.987	1	1	1	0.772	1	1	1	1	1	1	1	1	1	1	1	1	1	1	1	1	1	1	1	1	0.966	1	0.995	1	1	1	1	0.987	1	1	1	1	0.775	0.995	0.99
cg18830083	BRCA1	0.922	0.999	0.998	1	0.819	1	1	1	0.586	0.664	1	1	0.4	0.933	1	0.738	0.96	1	0.964	1	1	0.944	1	1	0.746	0.634	0.988	1	1	1	1	0.715	1	0.895	0.825	1	0.911	0.912	1	0.987	0.998	1	1	0.981	0.802	0.554	0.769	1
cg25031275	BRCA1	0.696	0.69	0.951	0.871	0.775	0.91	0.88	0.957	0.582	0.501	0.903	0.927	0.409	0.982	0.834	0.712	0.83	0.925	0.851	0.934	0.888	0.539	0.813	0.891	0.778	0.73	0.835	0.839	0.952	0.959	0.891	0.641	0.896	0.627	0.878	0.891	0.734	0.916	0.814	0.737	0.891	0.917	0.953	0.891	0.822	0.512	0.649	0.837
cg23084950	BRCA1	0.906	0.818	0.975	0.967	0.734	1	0.892	0.807	0.457	0.678	0.998	0.92	0.607	0.981	0.861	0.647	0.977	0.995	0.949	0.924	0.972	0.732	0.964	0.978	0.905	0.941	0.962	0.928	0.86	0.988	0.883	0.976	0.96	0.69	0.993	0.677	0.928	0.991	0.948	0.996	0.617	1	0.938	0.898	0.828	0.739	0.756	0.994
cg16550131	BRCA1	0.786	0.838	0.846	0.835	0.68	1	0.995	0.915	0.765	0.407	1	0.845	0.418	0.97	0.981	0.584	0.869	0.986	0.994	0.929	1	0.621	0.888	0.866	0.746	0.866	0.75	0.786	0.988	1	0.973	0.717	0.978	0.735	0.772	0.891	0.922	1	0.967	0.941	1	0.834	0.912	1	0.853	0.557	0.838	0.91
cg05758696	BRCA1	0.819	0.63	1	0.951	0.686	1	0.984	0.994	0.505	0.816	1	0.989	0.543	1	0.946	0.723	0.988	1	0.952	1	1	0.593	0.924	1	0.774	0.962	0.991	1	0.93	1	0.991	0.595	0.983	0.737	0.746	0.889	0.738	1	1	0.995	1	0.996	1	0.981	0.719	0.513	0.649	1
cg17526501	BRCA1	1	1	1	1	0.85	1	1	1	0.961	1	1	1	0.427	1	1	1	1	1	1	1	1	0.996	1	1	1	1	1	1	1	1	1	0.991	1	1	1	1	1	1	1	1	1	1	1	1	1	0.689	0.96	1
cg09648631	BRCA1	0.942	0.971	1	1	1	1	1	1	0.796	0.97	1	1	0.611	1	1	1	1	1	1	1	1	0.71	1	1	1	1	1	1	1	1	1	0.983	1	0.936	1	1	0.983	1	1	1	1	1	1	1	1	0.573	0.863	1
cg07054526	BRCA1	0.999	1	0.983	1	0.972	1	0.99	0.988	0.989	1	0.991	0.972	0.684	0.987	1	0.949	0.994	0.958	0.996	0.986	1	0.996	1	0.966	0.979	0.984	1	1	0.972	1	0.994	1	1	1	0.985	0.985	1	0.998	1	1	0.988	0.963	0.992	0.933	0.965	0.993	1	0.991
cg19531713	BRCA1	0.382	0.394	0.465	0.585	0.471	0	0.011	0.48	0.135	0.409	0.22	0	0.335	0	0.333	0.512	0.017	0.549	0.66	0.042	0	0.423	0.281	0.251	0.497	0.426	0.019	0.49	0.595	0.035	0.028	0.346	0.002	0.41	0.517	0.202	0.486	0	0.32	0.132	0	0.018	0.013	0	0.404	0.222	0.518	0.693
cg19088651	BRCA1	0.501	0.79	0.408	0.537	0.086	0	0	0.675	0.552	0.775	0.168	0.013	0.353	0.003	0.185	0.856	0	0.659	0.675	0	0	0.754	0.114	0.195	0.533	0.592	0	0.488	0.771	0	0	0.582	0	0.471	0.59	0.109	0.654	0	0.256	0.121	0.018	0	0.002	0.003	0.407	0.659	0.578	0.81
cg08386886	BRCA1	0.408	0.625	0.293	0.466	0.311	0.059	0.057	0.691	0.564	0.664	0.125	0.099	0.581	0.036	0.214	0.774	0.064	0.411	0.526	0.047	0.07	0.718	0.207	0.147	0.45	0.546	0.04	0.342	0.73	0.059	0.071	0.508	0.043	0.386	0.528	0.146	0.504	0.054	0.21	0.145	0.059	0.035	0.046	0.074	0.311	0.505	0.47	0.587
cg24806953	BRCA1	0.135	0.372	0.121	0.208	0.097	0.005	0.001	0.169	0.308	0.454	0.028	0.012	0.04	0	0.057	0.369	0	0.256	0.253	0	0	0.391	0.011	0.044	0.23	0.163	0	0.192	0.588	0	0.004	0.248	0	0.175	0.291	0.034	0.311	0.001	0.042	0.03	0.007	0	0	0.001	0.067	0.328	0.302	0.325
cg20187250	BRCA1	0.272	0.52	0.164	0.323	0.221	0	0	0.402	0.277	0.524	0.047	0	0.391	0	0.122	0.511	0	0.35	0.356	0	0	0.54	0.063	0.083	0.317	0.294	0	0.285	0.515	0	0	0.33	0	0.265	0.372	0.059	0.385	0	0.142	0.041	0	0	0	0	0.191	0.431	0.371	0.468
cg15419295	BRCA1	0.467	0.73	0.319	0.552	0.461	0.077	0.046	0.687	0.624	0.818	0.296	0.066	0.78	0.013	0.249	0.729	0.042	0.605	0.633	0.112	0.017	0.768	0.233	0.215	0.609	0.597	0.021	0.563	0.819	0.128	0.131	0.546	0.013	0.469	0.22	0.151	0.636	0.028	0.32	0.238	0.14	0	0.013	0.028	0.366	0.619	0.586	0.795
cg16963062	BRCA1	0.482	0.749	0.311	0.522	0.402	0.006	0.008	0.673	0.579	0.768	0.159	0.012	0.796	0	0.142	0.856	0	0.509	0.606	0	0	0.807	0.11	0.173	0.523	0.551	0	0.449	0.822	0.002	0.007	0.521	0	0.505	0.112	0.12	0.619	0.002	0.237	0.083	0.018	0	0.002	0.008	0.345	0.617	0.514	0.743
cg16630982	BRCA1	0.35	0.594	0.21	0.464	0.32	0	0	0.516	0.443	0.617	0.079	0	0.635	0	0.16	0.618	0	0.41	0.444	0	0	0.628	0.055	0.124	0.398	0.427	0	0.343	0.623	0	0	0.42	0	0.364	0.027	0.098	0.481	0	0.183	0.061	0	0	0	0	0.251	0.47	0.415	0.539
cg21253966	BRCA1	0.508	0.698	0.388	0.517	0.457	0.03	0.015	0.589	0.629	0.751	0.198	0.033	0.755	0	0.33	0.649	0.009	0.588	0.556	0.007	0.012	0.499	0.241	0.262	0.533	0.579	0.02	0.508	0.627	0.003	0.025	0.547	0.013	0.477	0.567	0.179	0.579	0.011	0.373	0.224	0.032	0.006	0.006	0.025	0.389	0.6	0.533	0.728
cg04110421	BRCA1	0.5	0.735	0.44	0.638	0.513	0	0	0.808	0.748	0.828	0.189	0	0.762	0	0.292	0.862	0	0.611	0.66	0	0	0.585	0.204	0.298	0.621	0.638	0	0.569	0.839	0	0	0.64	0	0.508	0.606	0.201	0.67	0	0.317	0.215	0	0	0	0	0.442	0.641	0.611	0.821
cg04658354	BRCA1	0.461	0.692	0.375	0.54	0.381	0	0	0.694	0.603	0.774	0.164	0	0.739	0	0.289	0.797	0	0.544	0.559	0	0	0.554	0.181	0.231	0.513	0.568	0	0.483	0.734	0	0	0.515	0	0.403	0.522	0.192	0.581	0	0.258	0.166	0	0	0	0	0.413	0.61	0.527	0.748
cg17301289	BRCA1	0.432	0.655	0.364	0.516	0.413	0	0	0.527	0.59	0.74	0.148	0	0.706	0	0.242	0.631	0	0.572	0.567	0	0	0.69	0.16	0.229	0.528	0.523	0	0.436	0.666	0	0	0.511	0	0.483	0.559	0.152	0.584	0	0.221	0.179	0	0	0	0	0.379	0.622	0.547	0.763
cg09441966	BRCA1	0.487	0.752	0.492	0.566	0.392	0	0	0.628	0.638	0.831	0.198	0	0.687	0	0.275	0.898	0	0.639	0.626	0	0	0.803	0.083	0.188	0.626	0.57	0.02	0.471	0.826	0	0	0.545	0	0.552	0.686	0.172	0.701	0	0.288	0.174	0	0	0	0.023	0.522	0.742	0.613	0.757
cg26891576	BRCA1	0.411	0.559	0.485	0.489	0.44	0.109	0.096	0.443	0.46	0.704	0.225	0.136	0.566	0.054	0.361	0.534	0.092	0.458	0.609	0.142	0.087	0.507	0.285	0.26	0.623	0.491	0.111	0.507	0.633	0.09	0.077	0.625	0.028	0.348	0.579	0.137	0.57	0.075	0.373	0.266	0.081	0.24	0.023	0.046	0.401	0.659	0.551	0.696
cg01587050	BRCA1	0.421	0.53	0.377	0.479	0.391	0	0	0.592	0.497	0.71	0.164	0	0.54	0	0.265	0.658	0	0.492	0.537	0	0	0.611	0.181	0.219	0.477	0.538	0	0.46	0.716	0	0	0.505	0	0.452	0.52	0.182	0.542	0	0.255	0.179	0	0	0	0	0.391	0.546	0.524	0.601
cg10893007	BRCA1	0.382	0.506	0.359	0.456	0.3	0	0	0.538	0.411	0.611	0.204	0	0.376	0	0.279	0.537	0	0.545	0.568	0	0	0.536	0.193	0.209	0.507	0.527	0	0.435	0.654	0	0	0.499	0	0.377	0.543	0.187	0.557	0	0.294	0.187	0	0	0	0	0.392	0.578	0.531	0.699
cg12182452	BRCA1	0.507	0.689	0.497	0.501	0.479	0	0	0.666	0.668	0.766	0.235	0	0.333	0	0.337	0.705	0	0.604	0.679	0	0	0.703	0.222	0.259	0.55	0.625	0	0.523	0.778	0	0	0.569	0	0.533	0.542	0.27	0.618	0	0.289	0.205	0	0	0	0	0.468	0.667	0.569	0.732
cg09831010	BRCA1	0.467	0.632	0.438	0.525	0.444	0.047	0.053	0.485	0.514	0.745	0.283	0.042	0.611	0.04	0.353	0.555	0.032	0.591	0.588	0.072	0.082	0.654	0.31	0.339	0.537	0.583	0.079	0.515	0.58	0.043	0.058	0.565	0.032	0.544	0.559	0.255	0.611	0.035	0.374	0.368	0.04	0.054	0.042	0.033	0.441	0.601	0.539	0.67
cg25067162	BRCA1	0.751	0.776	0.611	0.756	0.652	0.475	0.304	0.775	0.698	0.936	0.625	0.354	0.846	0.144	0.497	0.784	0.355	0.798	0.692	0.136	0.255	0.905	0.557	0.521	0.702	0.739	0.18	0.738	0.833	0.125	0.095	0.775	0.332	0.708	0.793	0.5	0.861	0.121	0.555	0.675	0.189	0.199	0.212	0.281	0.62	0.746	0.701	0.848
cg26276233	BRCA1	0.722	0.707	0.683	0.685	0.689	0.601	0.436	0.855	0.67	0.809	0.643	0.456	0.704	0.252	0.617	0.841	0.438	0.702	0.703	0.302	0.408	0.734	0.674	0.645	0.681	0.709	0.317	0.731	0.88	0.225	0.257	0.765	0.5	0.679	0.702	0.58	0.747	0.264	0.632	0.736	0.339	0.288	0.377	0.387	0.652	0.715	0.732	0.765
cg06001716	BRCA1	0.683	0.615	0.624	0.657	0.615	0.546	0.421	0.808	0.578	0.75	0.641	0.473	0.647	0.226	0.57	0.765	0.455	0.66	0.692	0.25	0.373	0.653	0.611	0.613	0.628	0.659	0.301	0.668	0.809	0.156	0.194	0.692	0.468	0.637	0.664	0.522	0.719	0.229	0.534	0.67	0.32	0.329	0.332	0.353	0.612	0.684	0.668	0.707
cg02286533	BRCA1	0.811	0.874	0.739	0.823	0.789	0.691	0.441	0.981	0.715	0.952	0.753	0.552	0.897	0.198	0.652	0.848	0.456	0.842	0.825	0.297	0.474	0.96	0.77	0.738	0.789	0.828	0.295	0.857	0.927	0.218	0.23	0.872	0.506	0.828	0.848	0.595	0.918	0.295	0.72	0.807	0.309	0.312	0.371	0.415	0.708	0.863	0.831	0.928
cg14947218	BRCA1	0.902	0.898	0.856	0.892	0.86	0.718	0.488	0.999	0.806	1	0.78	0.591	0.929	0.315	0.736	0.986	0.47	0.927	0.867	0.369	0.534	0.993	0.858	0.774	0.829	0.898	0.357	0.926	0.98	0.23	0.32	0.946	0.529	0.909	0.915	0.708	0.996	0.344	0.816	0.903	0.352	0.369	0.487	0.471	0.777	0.906	0.877	0.962
cg16006004	BRCA1	0.552	0.634	0.574	0.585	0.548	0.459	0.329	0.541	0.503	0.671	0.491	0.336	0.533	0.187	0.479	0.603	0.379	0.55	0.618	0.194	0.279	0.604	0.502	0.526	0.514	0.599	0.276	0.604	0.566	0.169	0.135	0.617	0.36	0.556	0.571	0.536	0.638	0.183	0.47	0.522	0.229	0.149	0.189	0.251	0.497	0.595	0.614	0.583
cg18372208	BRCA1	0.886	0.946	0.899	0.956	0.916	0.766	0.567	1	0.929	1	0.876	0.69	0.696	0.448	0.765	0.987	0.595	0.938	0.983	0.394	0.532	1	0.909	0.814	0.942	0.928	0.467	0.993	0.997	0.365	0.398	0.973	0.619	0.909	0.982	0.779	1	0.43	0.871	0.947	0.562	0.447	0.608	0.552	0.906	0.937	0.966	1
cg25288140	BRCA1	0.986	1	1	1	0.999	0.653	0.511	1	0.855	1	0.851	1	1	0.347	0.812	1	0.593	1	1	0.46	0.498	1	0.932	0.928	0.859	1	0.382	1	1	0.468	0.403	1	0.464	1	1	0.902	1	0.395	0.945	0.985	0.422	0.351	0.51	0.443	0.937	1	1	1
cg24900425	BRCA1	1	1	0.993	1	1	0.772	0.561	1	0.945	1	0.935	1	0.993	0.523	0.838	0.98	0.589	1	1	0.487	0.541	1	1	0.942	0.95	0.97	0.402	1	1	0.674	0.421	1	0.574	1	1	0.893	1	0.42	0.964	1	0.491	0.418	0.577	0.575	0.941	1	1	1
cg27581762	BRCA1	0.628	0.615	0.629	0.62	0.548	0.556	0.472	0.584	0.594	0.632	0.595	0.636	0.611	0.263	0.591	0.566	0.514	0.62	0.615	0.463	0.502	0.627	0.571	0.603	0.604	0.652	0.298	0.614	0.65	0.574	0.393	0.631	0.451	0.605	0.648	0.515	0.667	0.552	0.551	0.621	0.392	0.306	0.437	0.465	0.587	0.635	0.612	0.651
cg20185525	BRCA1	0.668	0.597	0.617	0.669	0.665	0.589	0.568	0.726	0.581	0.621	0.602	0.604	0.617	0.628	0.65	0.672	0.621	0.595	0.629	0.617	0.622	0.583	0.603	0.66	0.601	0.641	0.574	0.646	0.669	0.637	0.557	0.633	0.673	0.597	0.594	0.612	0.639	0.638	0.639	0.614	0.601	0.575	0.606	0.595	0.659	0.643	0.644	0.616
cg26879546	BRCA1	0.874	0.889	0.92	0.928	0.893	0.817	0.895	0.948	0.877	0.932	0.899	0.86	0.878	0.903	0.892	0.923	0.924	0.895	0.92	0.888	0.955	0.882	0.903	0.899	0.749	0.859	0.687	0.869	0.979	0.933	0.861	0.895	0.937	0.893	0.93	0.832	0.942	0.926	0.886	0.855	0.855	0.923	0.958	0.795	0.886	0.886	0.898	0.925
cg11650974	UQCRHL	0.997	0.972	1	0.997	0.988	0.986	1	0.971	0.988	1	0.964	1	1	0.982	0.973	0.94	1	0.984	1	0.987	0.967	1	0.994	1	0.978	0.994	1	1	0.949	0.981	0.962	0.987	0.986	1	0.992	1	0.993	0.974	0.981	0.968	0.958	0.974	1	0.981	0.991	0.989	0.999	0.982
cg09768821	UQCRHL	1	0.999	1	1	1	0.971	1	1	1	0.989	0.993	1	1	1	0.988	0.984	1	1	1	0.997	0.99	0.971	0.967	0.969	0.994	0.989	0.977	0.98	0.999	0.989	1	0.989	0.996	1	0.941	1	1	1	1	1	1	0.99	1	0.982	1	1	1	0.994
cg19798042	UQCRHL	0.716	0.991	0.813	0.822	0.739	0.899	0.701	0.64	0.827	0.563	0.94	0.874	0.816	0.736	0.908	0.79	0.528	1	0.831	0.849	0.765	0.628	0.826	0.792	0.706	0.799	0.583	0.852	0.792	0.824	0.922	0.772	0.859	0.759	0.686	0.707	0.661	0.521	0.87	0.931	0.771	0.97	0.812	0.817	0.84	0.491	0.777	0.666
cg09749669	SOX6	0.518	0.4	0.588	0.513	0.468	0.579	0.434	0.738	0.455	0.171	0.709	0.467	0.283	0.257	0.632	0.8	0.339	0.475	0.337	0.565	0.717	0.352	0.453	0.694	0.463	0.425	0.279	0.555	0.621	0.271	0.464	0.486	0.449	0.368	0.445	0.455	0.41	0.365	0.642	0.889	0.52	0.423	0.602	0.531	0.46	0.284	0.394	0.244
cg08643003	SOX6	0.732	0.565	0.761	0.69	0.813	0.588	0.677	0.813	0.947	0.843	0.757	0.516	0.565	0.571	0.877	0.863	0.433	0.546	0.551	0.661	0.979	0.442	0.587	0.81	0.7	0.594	0.463	0.622	0.812	0.434	0.672	0.719	0.522	0.488	0.526	0.631	0.563	0.457	0.828	0.873	1	0.576	0.698	0.926	0.785	0.391	0.882	0.567
cg15497474	SOX6	0.721	1	0.995	0.767	1	0.879	1	0.837	0.551	1	1	1	1	1	0.746	0.808	0.793	0.65	0.905	0.779	1	0.436	0.514	1	0.789	1	0.331	1	0.675	1	0.866	0.726	0.599	0.536	0.588	0.908	0.72	1	1	0.99	1	1	1	0.776	0.583	0.263	1	1
cg10825530	SOX6	0.361	0.214	0.487	0.391	0.463	0.375	0.339	0.435	0.408	0.156	0.483	0.211	0.269	0.211	0.35	0.638	0.235	0.332	0.301	0.535	0.399	0.273	0.442	0.451	0.465	0.34	0.218	0.428	0.462	0.192	0.215	0.286	0.349	0.29	0.488	0.096	0.256	0.213	0.388	0.562	0.336	0.255	0.442	0.286	0.322	0.206	0.409	0.273
cg23709079	SOX6	0.884	0.976	0.91	0.943	0.925	0.867	0.987	0.841	1	0.903	0.843	0.942	0.982	0.973	0.852	0.865	0.905	0.964	0.961	0.933	0.944	0.96	0.773	0.831	0.965	0.938	0.917	0.894	0.984	0.958	0.987	0.94	0.847	0.919	0.93	0.954	0.895	0.977	0.917	0.879	0.984	0.913	0.905	0.921	0.807	0.815	0.895	0.938
cg13153055	SOX6	0.8	1	1	0.986	0.748	0.918	0.871	0.897	0.749	0.822	0.893	0.805	1	0.502	0.751	0.791	0.636	0.991	0.761	0.773	0.886	0.75	0.7	0.855	0.639	1	0.57	0.962	0.928	1	1	0.653	0.763	0.744	0.546	1	0.74	0.5	0.99	0.954	0.893	0.992	0.998	0.727	0.618	0.503	0.555	0.75
cg26830200	SOX6	0.979	0.995	0.91	0.986	0.98	0.82	0.977	0.783	1	1	0.729	0.912	1	1	0.83	0.825	0.939	0.928	1	0.928	0.918	0.968	0.767	0.798	0.975	0.974	0.965	0.936	0.903	1	0.993	0.932	0.87	0.945	0.941	1	0.904	1	0.935	0.867	0.986	0.945	0.87	0.998	0.682	0.802	0.881	0.977
cg16595363	SOX6	0.975	0.986	0.965	0.979	1	0.998	0.96	0.987	0.957	1	0.986	0.974	1	1	0.974	0.974	0.978	0.989	0.977	0.928	0.976	1	0.986	0.955	0.997	0.967	1	0.95	1	1	0.99	1	0.963	0.999	0.996	0.946	0.974	1	0.944	0.979	0.991	0.961	0.97	0.926	0.728	0.969	0.964	1
cg26009180	SOX6	0.871	0.933	0.844	0.932	0.931	0.825	0.894	0.818	0.927	0.962	0.732	0.833	0.946	0.948	0.726	0.673	0.825	0.832	0.905	0.779	0.806	0.928	0.685	0.744	0.883	0.871	0.9	0.911	0.926	0.955	0.838	0.488	0.761	0.844	0.857	0.836	0.857	0.903	0.736	0.692	0.87	0.939	0.862	0.845	0.387	0.74	0.82	0.804
cg23530266	SOX6	0.851	0.79	0.739	0.837	0.861	0.856	0.868	0.66	0.829	0.445	0.65	0.839	0.88	0.822	0.726	0.446	0.891	0.758	0.687	0.688	0.813	0.801	0.786	0.832	0.61	0.859	0.92	0.819	0.627	0.828	0.703	0.725	0.904	0.834	0.728	0.815	0.861	0.83	0.685	0.705	0.834	0.88	0.813	0.665	0.551	0.665	0.771	0.923
cg16270291	SOX6	1	1	1	1	1	1	1	1	1	0.742	1	1	1	1	1	0.987	1	1	1	1	0.996	1	0.981	0.995	1	1	1	1	1	1	1	1	0.999	1	1	1	1	1	0.982	0.992	1	1	1	1	0.85	0.682	1	1
cg08224625	SOX6	0.982	1	0.984	1	0.975	0.999	0.977	0.945	0.997	0.506	1	0.984	0.998	1	0.939	0.915	0.984	0.999	0.979	0.968	0.99	1	0.91	0.953	1	0.993	0.971	1	0.981	0.995	0.97	0.966	0.937	1	1	0.886	0.991	1	0.959	0.969	0.994	0.998	0.984	0.979	0.73	0.56	0.962	1
cg25842524	SOX6	0.986	1	1	1	1	1	1	0.869	1	1	0.966	0.96	0.996	1	0.936	0.895	0.993	1	0.976	0.973	0.989	1	0.813	0.946	1	0.999	0.98	0.995	0.97	1	1	1	0.929	1	1	0.965	0.978	1	0.982	0.996	1	0.986	1	0.987	0.702	0.983	0.971	1
cg13870516	SOX6	0.828	0.92	0.742	0.897	0.837	0.673	0.878	0.804	0.947	0.924	0.601	0.806	0.886	0.916	0.654	0.926	0.859	0.785	0.909	0.773	0.802	0.889	0.601	0.671	0.86	0.877	0.877	0.829	0.949	0.977	0.878	0.786	0.752	0.815	0.8	0.836	0.785	0.968	0.744	0.599	0.883	0.843	0.718	0.874	0.548	0.807	0.78	0.879
cg21992400	SOX6	0.678	0.463	0.655	0.606	0.476	0.67	0.798	0.858	0.417	0.184	0.781	0.483	0.378	0.303	0.664	0.798	0.587	0.573	0.32	0.608	0.934	0.461	0.679	0.886	0.592	0.518	0.333	0.663	0.617	0.947	0.736	0.618	0.651	0.582	0.501	0.482	0.482	0.455	0.726	0.906	0.83	0.442	0.817	0.584	0.499	0.27	0.522	0.276
cg23882573	SOX6	0.722	0.92	0.866	0.852	0.927	0.855	0.783	0.879	0.624	0.733	0.77	0.866	0.673	0.825	0.737	0.947	0.928	0.78	0.691	0.919	0.693	0.956	0.885	0.859	0.764	0.833	0.898	0.88	0.815	0.861	0.893	0.703	0.766	0.942	0.869	0.69	0.706	0.864	0.845	0.911	0.824	0.977	0.806	0.801	0.636	0.245	0.592	0.769
cg13626005	SOX6	0.833	0.917	0.724	0.876	0.829	0.623	0.889	0.565	0.963	0.884	0.503	0.828	0.921	0.879	0.64	0.599	0.872	0.774	0.904	0.721	0.732	0.873	0.567	0.57	0.841	0.864	0.899	0.773	0.815	0.977	0.896	0.723	0.723	0.775	0.799	0.882	0.757	0.961	0.681	0.47	0.891	0.785	0.64	0.872	0.509	0.867	0.739	0.558
cg16491865	SOX6	0.878	0.964	0.848	0.956	0.907	0.748	0.976	0.711	0.985	0.984	0.67	0.923	0.945	0.982	0.778	0.752	0.909	0.853	0.975	0.864	0.898	0.965	0.659	0.698	0.982	0.931	0.929	0.807	0.941	1	0.958	0.884	0.8	0.896	0.85	0.992	0.883	0.989	0.857	0.618	0.931	0.821	0.755	0.952	0.718	0.908	0.871	0.933
cg00664860	SOX6	0.602	0.9	0.388	0.779	0.737	0.758	0.639	0.718	0.884	0.452	0.604	0.454	0.754	0.258	0.488	0.464	0.148	0.553	0.103	0.493	0.787	0.497	0.251	0.549	0.479	0.747	0.312	0.751	0.35	0.722	0.402	0.427	0.598	0.509	0.406	0.324	0.541	0.382	0.515	0.489	0.818	0.754	0.601	0.761	0.31	0.367	0.665	0.87
cg09554105	SOX6	1	1	1	1	1	0.994	1	0.973	1	1	0.983	1	1	1	0.993	1	1	1	1	1	1	1	0.99	0.998	1	1	1	1	1	1	1	1	0.997	1	1	1	1	1	1	1	1	1	1	1	0.752	1	0.961	1
cg01914776	SOX6	0.932	0.98	0.929	0.951	0.916	0.863	0.925	0.755	0.945	0.918	0.83	0.885	0.919	0.981	0.798	0.806	0.908	0.971	0.907	0.936	0.904	0.962	0.784	0.857	0.952	0.913	0.926	0.937	0.904	0.984	0.948	0.916	0.842	0.922	0.963	0.894	0.885	0.992	0.926	0.914	0.933	0.926	0.886	0.931	0.644	0.883	0.868	0.964
cg24331727	SOX6	0.565	0.829	0.585	0.691	0.659	0.515	0.753	0.633	0.849	0.232	0.425	0.583	0.784	0.718	0.578	0.57	0.797	0.642	0.8	0.656	0.643	0.785	0.545	0.496	0.701	0.713	0.765	0.612	0.753	0.895	0.817	0.519	0.646	0.687	0.668	0.73	0.693	0.768	0.547	0.375	0.736	0.412	0.509	0.761	0.616	0.635	0.677	0.785
cg26885914	SOX6	0.667	0.535	0.688	0.626	0.541	0.661	0.488	0.705	0.524	0.705	0.789	0.594	0.43	0.387	0.873	0.635	0.385	0.571	0.428	0.655	0.681	0.412	0.597	0.703	0.558	0.641	0.362	0.716	0.585	0.572	0.595	0.943	0.577	0.531	0.523	0.56	0.488	0.439	0.789	0.918	0.649	0.964	0.816	0.66	0.559	0.316	0.513	0.747
cg10569790	SOX6	0.653	0.862	0.9	0.658	0.788	0.807	0.865	0.752	0.837	0.458	0.649	0.866	0.926	0.863	0.552	0.788	0.555	0.802	0.809	0.532	0.728	0.848	0.689	0.674	0.812	0.669	0.706	0.806	0.816	0.928	0.759	0.685	0.346	0.478	0.748	0.639	0.827	0.823	0.643	0.46	0.811	0.693	0.777	0.856	0.399	0.308	0.735	0.933
cg25088840	SOX6	0.976	0.994	0.947	0.976	0.961	0.97	0.923	1	0.979	0.943	0.927	0.943	1	0.985	0.908	0.964	0.949	1	0.981	0.954	0.94	1	0.803	0.94	1	0.971	0.962	1	1	1	0.961	0.982	0.889	0.957	0.997	0.894	0.985	1	0.953	0.972	0.958	0.964	0.999	1	0.726	0.725	0.902	1
cg10927848	SOX6	0.994	0.961	1	1	0.994	0.984	0.994	0.973	0.971	0.961	0.923	0.984	1	1	0.985	1	0.975	0.981	1	0.865	0.978	0.993	0.993	1	0.954	0.992	1	0.991	1	0.92	0.944	0.983	0.978	0.993	0.978	1	1	0.983	0.981	0.981	0.992	0.979	0.998	0.98	0.856	0.75	1	1
cg05722568	SOX6	0.505	0.358	0.685	0.477	0.178	0.189	0.365	0.414	0.845	0.122	0.357	0.595	0.16	0.259	0.45	0.527	0.274	0.255	0.491	0.441	0.658	0.294	0.215	0.383	0.322	0.415	0.2	0.621	0.876	0.963	0.73	0.228	0.439	0.346	0.238	0.413	0.858	0.431	0.628	0.386	0.648	0.2	0.364	0.637	0.337	0.661	0.424	0.077
cg24935223	SOX6	0.539	0.751	0.656	0.8	0.851	0.761	0.901	0.766	0.768	0.615	0.54	0.799	0.876	0.779	0.622	0.49	0.849	0.694	0.7	0.615	0.637	0.74	0.626	0.748	0.372	0.797	0.883	0.778	0.802	0.739	0.721	0.555	0.831	0.728	0.636	0.693	0.784	0.75	0.508	0.354	0.607	0.847	0.724	0.63	0.298	0.784	0.73	0.879
cg21452088	SOX6	0.795	0.921	0.872	0.882	0.708	0.893	0.94	0.779	0.721	0.481	0.827	0.815	0.846	0.96	0.909	0.705	0.404	0.882	0.913	0.912	0.868	0.938	0.584	0.766	0.853	0.521	0.836	0.745	0.952	0.932	0.761	0.906	0.68	0.906	0.937	0.879	0.916	0.809	0.876	0.88	0.534	0.474	0.819	0.888	0.743	0.271	0.933	0.281
cg24396728	SOX6	1	1	1	1	1	1	1	1	1	1	1	1	1	1	1	1	1	0.999	1	1	1	1	1	1	1	1	1	1	1	1	1	1	1	1	1	1	1	1	1	1	1	1	1	1	0.971	1	1	1
cg15199603	SOX6	1	1	1	1	1	1	1	0.992	1	1	1	1	1	1	0.999	0.993	1	0.999	1	1	0.999	1	0.994	1	1	1	1	1	1	1	0.999	1	1	1	1	1	1	1	1	0.999	1	1	1	1	0.905	1	1	1
cg16970182	SOX6	0.93	0.757	1	0.933	0.984	0.944	0.933	0.97	0.94	0.703	0.964	0.961	0.986	0.917	0.946	0.864	1	0.983	0.447	0.974	0.986	0.841	0.681	0.905	0.764	0.951	0.812	0.782	0.963	0.892	0.964	0.881	0.893	0.814	0.655	0.847	0.955	0.979	0.948	0.934	0.984	0.976	0.964	0.956	0.743	0.552	0.805	1
cg11690870	SOX6	0.159	0.035	0.208	0.191	0.17	0.272	0.091	0.252	0.104	0.022	0.315	0.057	0.063	0.048	0.221	0.243	0.097	0.216	0.051	0.231	0.675	0.127	0.212	0.285	0.171	0.131	0.101	0.18	0.237	0.235	0.193	0.204	0.189	0.125	0.106	0.093	0.104	0.095	0.205	0.403	0.772	0.112	0.279	0.114	0.159	0.043	0.143	0.215
cg20655237	SOX6	0.988	0.979	0.982	0.997	1	0.984	1	0.958	0.993	1	0.97	1	1	1	0.968	0.992	1	0.977	0.974	0.984	0.968	0.991	0.931	0.965	0.964	1	1	0.992	1	0.989	0.984	0.984	0.989	1	0.953	1	1	0.995	0.986	0.974	0.994	1	0.994	0.982	0.769	0.908	0.991	1
cg04110945	SOX6	0.699	0.851	0.678	0.895	0.839	0.751	0.883	0.74	0.772	0.599	0.559	0.813	0.902	0.921	0.514	0.485	0.758	0.772	0.835	0.411	0.63	0.818	0.558	0.701	0.56	0.879	0.869	0.887	0.847	0.798	0.775	0.651	0.802	0.827	0.373	0.816	0.838	0.882	0.56	0.491	0.801	0.842	0.705	0.785	0.319	0.465	0.696	0.712
cg01775781	SOX6	0.752	0.847	0.793	0.865	0.856	0.704	0.915	0.76	0.89	0.618	0.467	0.898	0.683	0.889	0.608	0.663	0.859	0.795	0.879	0.755	0.776	0.857	0.579	0.582	0.653	0.824	0.858	0.844	0.848	0.889	0.848	0.726	0.691	0.749	0.799	0.822	0.774	0.915	0.647	0.404	0.866	0.858	0.784	0.664	0.403	0.777	0.65	0.479
cg17284609	SOX6	0.424	0.263	0.362	0.399	0.326	0.317	0.237	0.32	0.291	0.106	0.291	0.24	0.163	0.192	0.304	0.378	0.248	0.295	0.212	0.36	0.608	0.237	0.298	0.36	0.279	0.316	0.2	0.399	0.301	0.224	0.271	0.34	0.307	0.25	0.28	0.28	0.231	0.25	0.447	0.516	0.596	0.255	0.357	0.353	0.307	0.202	0.266	0.466
cg05607053	SOX6	0.581	0.451	0.586	0.566	0.45	0.548	0.38	0.555	0.422	0.188	0.609	0.414	0.297	0.289	0.565	0.576	0.337	0.49	0.348	0.579	0.836	0.414	0.464	0.592	0.484	0.454	0.335	0.591	0.486	0.341	0.443	0.543	0.511	0.41	0.477	0.451	0.408	0.375	0.685	0.763	0.862	0.41	0.554	0.531	0.482	0.268	0.435	0.792
cg03075287	SOX6	0.743	0.549	0.795	0.707	0.523	0.66	0.488	0.631	0.539	0.222	0.809	0.559	0.367	0.425	0.795	0.752	0.491	0.604	0.489	0.773	1	0.492	0.603	0.728	0.57	0.573	0.399	0.668	0.605	0.44	0.67	0.667	0.604	0.571	0.58	0.602	0.518	0.505	0.896	0.968	0.986	0.484	0.765	0.776	0.645	0.367	0.556	1
cg14213563	SOX6	0.872	0.711	0.929	0.833	0.691	0.887	0.691	0.938	0.74	0.289	0.982	0.777	0.556	0.534	0.976	1	0.758	0.832	0.681	0.941	1	0.763	0.839	0.935	0.787	0.695	0.589	0.845	0.803	0.602	0.871	0.888	0.723	0.749	0.788	0.846	0.687	0.746	0.983	1	1	0.705	0.887	0.938	0.803	0.558	0.695	1
cg27425463	SOX6	0.869	0.891	0.972	0.947	0.975	1	0.987	0.999	0.981	0.55	0.981	1	1	1	0.997	0.973	1	0.882	0.781	1	1	0.942	0.968	0.971	0.937	0.922	0.978	0.996	0.962	1	0.96	0.981	0.953	0.943	0.99	0.915	0.765	1	0.958	0.995	1	0.85	0.925	0.998	0.865	0.848	0.993	1
cg02656851	SOX6	0.962	0.964	0.967	0.951	0.988	0.944	0.937	0.901	0.968	0.882	0.924	0.952	0.992	0.975	0.958	0.871	0.973	0.918	0.965	0.974	0.912	0.993	0.841	0.959	0.937	0.963	0.993	0.962	0.968	0.985	0.95	0.928	0.95	0.977	0.989	0.939	0.988	0.968	0.903	0.911	0.946	0.984	0.984	0.95	0.721	0.906	0.96	0.843
cg07620207	SOX6	1	1	0.992	0.993	0.97	0.984	1	0.983	1	1	0.966	1	1	1	0.967	0.979	1	1	1	0.997	0.999	1	0.885	0.961	1	0.987	0.999	0.978	1	1	1	1	0.969	1	1	1	1	1	0.986	0.991	1	1	0.998	1	0.786	0.98	0.99	1
cg12018137	SOX6	0.991	1	1	1	0.99	0.96	1	1	0.998	0.884	0.932	1	1	1	0.954	1	1	1	1	0.965	0.992	1	0.914	0.937	0.893	0.994	0.963	0.964	1	1	1	0.996	0.894	1	0.992	0.996	1	1	0.998	1	1	1	0.996	1	0.762	0.826	0.962	0.986
cg22586527	SOX6	0.772	0.946	0.762	0.841	0.508	0.743	0.775	0.816	0.39	0.534	0.661	0.753	0.834	0.887	0.678	0.753	0.524	0.531	0.598	0.44	0.8	0.843	0.336	0.653	0.51	0.978	0.468	0.792	0.747	0.818	0.739	0.741	0.544	0.572	0.484	0.805	0.561	0.951	0.684	0.653	0.819	0.846	0.735	0.832	0.378	0.485	0.726	0.462
cg18852630	HAPLN1	0.974	0.918	1	0.974	0.955	0.971	0.947	1	0.951	0.993	0.952	0.978	0.942	0.988	0.982	0.988	0.958	0.952	0.941	0.972	0.95	0.95	0.987	0.988	0.888	0.973	0.961	0.961	0.986	0.866	1	0.97	1	1	0.946	0.961	0.94	0.958	0.959	0.975	0.947	1	0.972	0.964	0.866	1	0.991	0.943
cg11215486	HAPLN1	0.4	0.665	0.625	0.588	0.362	0.477	0.353	0.525	0.235	0.5	0.483	0.511	0.317	0.544	0.505	0.342	0.405	0.643	0.482	0.299	0.728	0.39	0.302	0.523	0.414	0.533	0.271	0.66	0.511	0.704	0.367	0.57	0.46	0.241	0.419	0.331	0.329	0.419	0.443	0.201	0.481	0.522	0.478	0.327	0.227	0.398	0.312	0.364
cg25325949	HAPLN1	0.97	0.992	1	0.99	0.99	1	0.921	0.998	0.977	1	1	0.986	1	1	0.942	0.985	0.994	0.997	0.938	0.986	1	1	0.932	1	0.889	1	0.941	1	1	0.957	0.947	1	0.958	0.976	1	0.879	0.919	1	0.938	1	0.981	1	1	0.995	0.699	0.976	0.811	1
cg01045835	HAPLN1	0.924	0.968	0.979	0.965	0.957	0.989	0.803	0.969	0.922	0.964	0.996	0.954	0.98	0.983	0.909	0.875	0.957	0.97	0.923	0.957	0.983	0.985	0.915	0.973	0.835	0.992	0.846	0.983	0.937	0.954	0.885	0.984	0.897	0.944	0.981	0.781	0.836	1	0.884	0.953	0.953	0.971	0.99	0.944	0.672	0.908	0.74	1
cg26223788	HAPLN1	0.65	0.851	0.839	0.823	0.797	0.79	0.736	0.939	0.582	0.702	0.715	0.795	0.879	0.862	0.704	0.838	0.545	0.84	0.79	0.689	0.837	0.742	0.676	0.767	0.614	0.927	0.706	0.882	0.885	0.714	0.76	0.654	0.786	0.727	0.67	0.664	0.638	0.621	0.734	0.724	0.838	0.81	0.869	0.844	0.514	0.673	0.577	0.639
cg22720562	HAPLN1	0.964	0.988	1	1	1	0.963	0.978	0.92	0.904	1	0.963	0.986	1	1	0.966	1	1	0.995	1	0.996	0.967	1	0.971	0.988	0.954	1	1	1	1	0.93	1	0.987	0.964	0.992	0.99	0.998	0.977	1	0.99	1	0.999	1	1	1	0.817	0.993	0.968	0.996
cg06046858	HAPLN1	0.956	0.977	1	0.998	0.996	0.99	0.998	0.943	0.888	1	0.997	0.996	0.994	0.99	0.953	1	1	0.987	0.992	0.988	0.998	1	0.947	0.994	0.927	1	0.996	0.999	1	0.947	0.991	0.996	0.964	0.983	0.99	0.992	0.997	0.997	0.998	0.996	0.998	1	0.989	0.993	0.806	1	0.979	0.991
cg00368433	HAPLN1	0.964	0.955	0.993	0.974	0.957	0.979	0.963	1	0.928	0.985	0.983	0.992	0.966	0.949	0.987	0.967	0.985	0.95	0.972	0.995	0.986	0.98	0.968	0.988	0.877	0.984	0.967	0.988	1	0.919	0.983	0.998	0.987	0.986	0.98	0.965	0.973	0.987	0.995	0.98	0.985	1	0.999	0.978	0.896	0.96	0.968	0.976
cg17348924	HAPLN1	0.896	0.891	0.963	0.967	0.872	0.928	0.922	0.976	0.857	0.857	0.893	0.925	0.937	0.913	0.889	0.922	0.938	0.89	0.91	0.944	0.941	0.938	0.856	0.94	0.843	0.969	0.954	0.958	0.976	0.816	0.934	0.944	0.952	0.887	0.936	0.904	0.897	0.956	0.919	0.916	0.938	0.938	0.951	0.948	0.749	0.943	0.846	0.969
cg16317440	HAPLN1	0.655	0.971	0.935	0.9	0.927	0.78	0.79	0.824	0.796	0.901	0.715	0.916	0.96	0.972	0.79	0.852	0.853	0.937	0.939	0.906	0.905	0.881	0.661	0.739	0.61	0.955	0.931	0.833	0.997	0.494	0.963	0.809	0.831	0.81	0.82	0.89	0.698	1	0.873	0.802	0.974	0.901	0.899	0.977	0.628	0.817	0.692	0.931
cg01476148	HAPLN1	0.587	0.859	0.881	0.853	0.774	0.705	0.781	0.819	0.655	0.699	0.612	0.78	0.854	0.907	0.614	0.605	0.713	0.839	0.869	0.77	0.857	0.838	0.545	0.67	0.549	0.784	0.812	0.779	0.882	0.376	0.864	0.682	0.721	0.678	0.692	0.865	0.605	0.91	0.783	0.638	0.868	0.76	0.808	0.803	0.537	0.674	0.559	0.821
cg06514839	HAPLN1	0.496	0.53	0.645	0.476	0.484	0.401	0.531	0.537	0.587	0.466	0.444	0.551	0.447	0.572	0.588	0.468	0.549	0.428	0.635	0.469	0.466	0.41	0.43	0.467	0.402	0.647	0.67	0.469	0.525	0.404	0.601	0.647	0.593	0.464	0.534	0.468	0.465	0.493	0.609	0.48	0.668	0.574	0.581	0.552	0.396	0.446	0.637	0.557
cg02468593	HAPLN1	0.938	1	0.968	1	0.962	0.865	0.976	0.948	0.842	0.912	0.791	0.986	0.99	1	0.896	0.966	0.884	0.958	0.994	0.972	0.986	0.984	0.798	0.862	0.856	0.986	0.98	0.955	1	0.924	0.984	0.856	0.903	0.965	0.972	0.988	0.899	1	0.944	0.881	1	0.964	0.941	1	0.737	0.777	0.882	0.996
cg08667279	HAPLN1	0.854	1	0.971	0.978	0.993	0.924	0.944	0.916	0.886	0.967	0.894	0.964	1	1	0.916	0.957	0.953	0.989	1	0.998	1	1	0.83	0.894	0.905	0.982	0.987	0.963	1	0.891	1	0.982	0.908	0.974	0.983	0.944	0.931	1	0.981	0.963	1	0.958	0.951	1	0.713	0.967	0.905	1
cg12923574	HAPLN1	0.764	0.959	0.883	0.947	0.905	0.852	0.895	0.805	0.847	0.945	0.769	0.907	0.962	0.937	0.825	0.85	0.906	0.927	0.915	0.925	0.927	0.969	0.683	0.796	0.78	0.959	0.934	0.881	0.937	0.684	0.964	0.911	0.849	0.926	0.925	0.929	0.822	0.983	0.874	0.878	0.942	0.887	0.912	0.964	0.651	0.862	0.796	0.948
cg04589110	HAPLN1	0.845	0.963	1	1	0.999	0.999	0.996	1	1	1	1	0.985	0.998	0.992	1	0.99	1	0.993	0.999	1	1	0.989	1	1	0.929	1	1	1	1	0.922	1	1	1	1	0.983	0.986	1	1	1	1	1	0.992	1	0.991	0.94	0.919	0.992	0.987
cg14005603	HAPLN1	0.798	0.997	0.924	0.881	0.761	0.911	0.796	0.906	0.694	0.846	0.784	0.921	0.904	0.978	0.785	0.758	0.807	0.925	0.956	0.859	0.925	0.985	0.709	0.811	0.651	0.884	0.758	0.893	0.933	0.729	0.958	0.744	0.791	0.691	0.728	0.897	0.739	0.966	0.898	0.74	0.949	0.971	0.873	0.753	0.609	0.764	0.67	0.971
cg09556715	HAPLN1	0.738	1	0.927	0.965	0.995	0.889	1	0.862	0.868	0.946	0.903	0.95	0.937	0.986	0.856	0.852	0.988	0.982	0.995	0.966	0.969	0.865	0.795	0.874	0.815	0.973	0.946	0.966	0.942	0.944	1	0.982	0.844	0.927	0.998	0.939	0.911	1	0.986	0.909	0.945	0.968	0.919	0.986	0.783	0.704	0.821	1
cg23520613	HAPLN1	0.823	1	0.975	0.984	0.992	0.957	0.883	0.909	0.82	0.906	0.983	0.931	0.979	1	0.87	0.902	1	1	1	1	0.964	0.911	0.821	0.894	0.839	0.905	0.994	1	0.996	0.943	1	1	0.911	0.941	1	0.91	0.923	1	0.987	0.993	0.894	0.996	0.969	0.959	0.769	0.845	0.911	1
cg06621606	HAPLN1	0.572	0.853	0.769	0.84	0.778	0.584	0.568	0.609	0.776	0.847	0.411	0.859	0.877	0.884	0.566	0.671	0.735	0.785	0.818	0.781	0.85	0.864	0.326	0.534	0.563	0.786	0.783	0.732	0.861	0.63	0.867	0.69	0.672	0.698	0.773	0.704	0.479	0.934	0.692	0.518	0.874	0.721	0.714	0.853	0.4	0.795	0.481	0.854
cg04661724	HAPLN1	0.415	0.667	0.649	0.523	0.718	0.42	0.344	0.391	0.382	0.615	0.285	0.534	0.336	0.732	0.371	0.5	0.259	0.693	0.673	0.62	0.559	0.633	0.225	0.386	0.359	0.437	0.434	0.526	0.392	0.255	0.704	0.597	0.475	0.315	0.617	0.48	0.404	0.755	0.6	0.443	0.445	0.309	0.375	0.62	0.397	0.357	0.199	0.561
cg18156471	HAPLN1	0.516	0.806	0.694	0.656	0.49	0.503	0.751	0.817	0.546	0.608	0.468	0.69	0.722	0.735	0.504	0.603	0.42	0.443	0.332	0.425	0.433	0.602	0.338	0.537	0.553	0.657	0.566	0.578	0.498	0.364	0.802	0.422	0.657	0.376	0.587	0.686	0.547	0.43	0.52	0.484	0.472	0.674	0.63	0.577	0.563	0.536	0.453	0.379
cg16492226	HAPLN1	0	0	0	0	0	0	0	0.221	0	0	0	0	0	0.012	0	0	0	0	0	0	0	0	0	0	0.016	0	0	0	0	0	0	0	0	0	0	0	0	0	0	0	0	0	0	0	0	0	0	0
cg06434428	HAPLN1	0.911	0.974	0.976	0.844	0.998	0.954	0.929	0.994	0.985	0.955	0.933	0.963	0.97	0.998	0.894	1	0.992	0.832	0.927	0.984	0.955	0.933	0.914	0.923	0.915	0.98	0.99	0.972	0.992	0.94	0.983	0.727	0.919	0.928	0.981	0.916	0.946	0.992	0.964	0.963	0.996	0.949	0.964	1	0.794	0.636	0.944	0.986
cg18343881	HAPLN1	0.843	0.828	0.852	0.832	0.878	0.841	0.861	0.894	0.949	0.913	0.79	0.836	0.929	0.883	0.891	0.853	0.868	0.578	0.837	0.862	0.901	0.785	0.764	0.825	0.769	0.936	0.914	0.818	0.774	0.753	0.921	0.657	0.941	0.853	0.873	0.724	0.701	0.895	0.83	0.83	0.879	0.836	0.904	0.855	0.699	0.49	0.881	0.861
cg18024167	HAPLN1	0.863	0.923	0.957	0.844	0.963	0.935	0.92	0.973	0.971	0.901	0.928	0.928	0.949	0.946	0.952	0.949	0.921	0.772	0.864	0.95	0.956	0.88	0.845	0.913	0.886	0.979	0.943	0.975	0.962	0.948	0.939	0.71	0.946	0.9	0.934	0.715	0.831	0.97	0.869	0.968	0.979	0.958	0.954	0.937	0.838	0.626	0.868	0.903
cg10962524	HAPLN1	0.858	0.885	0.866	0.759	0.845	0.772	0.815	0.962	0.913	0.852	0.764	0.812	0.918	0.906	0.809	0.941	0.907	0.59	0.827	0.875	0.856	0.802	0.654	0.706	0.882	0.931	0.891	0.791	0.942	0.923	0.855	0.566	0.848	0.801	0.914	0.467	0.737	0.95	0.691	0.869	0.927	0.847	0.767	0.874	0.744	0.479	0.844	0.87
cg24314587	HAPLN1	0.628	0.738	0.627	0.532	0.635	0.611	0.598	0.695	0.785	0.754	0.553	0.648	0.774	0.812	0.561	0.64	0.712	0.305	0.534	0.73	0.744	0.576	0.458	0.469	0.645	0.774	0.68	0.6	0.678	0.77	0.636	0.337	0.705	0.707	0.757	0.236	0.543	0.826	0.558	0.415	0.809	0.668	0.618	0.679	0.562	0.342	0.637	0.795
cg12199221	HAPLN1	0.597	0.75	0.564	0.549	0.673	0.549	0.551	0.747	0.829	0.788	0.336	0.665	0.858	0.712	0.544	0.8	0.794	0.106	0.601	0.753	0.695	0.529	0.274	0.307	0.698	0.841	0.738	0.58	0.879	0.827	0.741	0.115	0.661	0.65	0.759	0.255	0.399	0.877	0.383	0.208	0.855	0.622	0.531	0.758	0.468	0.21	0.622	0.837
cg09893305	HAPLN1	0.874	0.949	0.85	0.714	0.838	0.855	0.764	1	0.934	0.928	0.832	0.911	0.96	0.956	0.83	1	0.899	0.541	0.754	0.941	0.874	0.737	0.696	0.739	0.93	0.931	0.868	0.857	1	0.958	0.855	0.515	0.849	0.827	0.976	0.471	0.806	0.977	0.702	0.834	0.971	0.934	0.813	0.804	0.804	0.559	0.835	0.975
cg04526399	HAPLN1	0.276	0.148	0.118	0.33	0.217	0.416	0.099	0.828	0.075	0.274	0.417	0.181	0.138	0.142	0.589	0.393	0.103	0.231	0.16	0.579	0.469	0.24	0.364	0.453	0.441	0.342	0.167	0.391	0.4	0.42	0.149	0.21	0.525	0.341	0.313	0.056	0.255	0.097	0.308	0.398	0.678	0.306	0.58	0.189	0.548	0.281	0.285	0.121
cg16102102	HAPLN1	0.276	0.241	0.184	0.327	0.277	0.455	0.251	0.701	0.186	0.319	0.399	0.263	0.328	0.111	0.549	0.563	0.183	0.342	0.287	0.606	0.525	0.22	0.403	0.469	0.491	0.318	0.222	0.413	0.563	0.571	0.277	0.275	0.561	0.363	0.368	0.104	0.292	0.149	0.369	0.454	0.69	0.282	0.587	0.205	0.563	0.288	0.4	0.283
cg15083037	HAPLN1	0.038	0.044	0.023	0.111	0.026	0.06	0.044	0.407	0.067	0.07	0.075	0.051	0.088	0	0.158	0.264	0.017	0.059	0.033	0.141	0.193	0.034	0.059	0.117	0.074	0.078	0.015	0.074	0.209	0.219	0.045	0.031	0.165	0.069	0.125	0	0.028	0.011	0.14	0.103	0.418	0.036	0.15	0.047	0.151	0.134	0.171	0.02
cg10536076	HAPLN1	0.316	0.395	0.296	0.41	0.299	0.269	0.243	0.119	0.302	0.183	0.228	0.285	0.376	0.253	0.303	0.113	0.272	0.211	0.452	0.243	0.39	0.277	0.298	0.346	0.449	0.385	0.279	0.263	0.089	0.394	0.34	0.435	0.359	0.161	0.22	0.264	0.254	0.214	0.266	0.36	0.183	0.321	0.285	0.44	0.355	0.195	0.337	0.169
cg03542891	HAPLN1	0.026	0	0.045	0.065	0.059	0.151	0.043	0.189	0	0.029	0.19	0.079	0.032	0.041	0.104	0.059	0.024	0.073	0.035	0.049	0.077	0.036	0.115	0.108	0.03	0.032	0.036	0.028	0.072	0	0	0.047	0.115	0.063	0.101	0	0.084	0.015	0.031	0.273	0.029	0.025	0.047	0.013	0.077	0.112	0.121	0.071
cg01500500	MUCL1	0.832	0.986	0.96	0.989	0.973	0.814	0.801	0.826	0.72	0.994	1	0.952	0.569	0.95	0.964	0.889	0.984	0.993	0.955	0.995	0.979	1	0.885	0.965	0.839	0.997	0.955	0.981	0.945	1	0.978	0.968	0.928	0.901	1	0.86	0.883	1	0.98	0.982	0.983	1	1	0.583	0.718	0.893	0.952	1
cg17981339	MUCL1	0.657	1	0.986	0.984	0.986	0.889	0.701	0.831	1	0.973	1	0.959	0.72	0.932	0.933	0.818	0.919	1	0.955	0.924	0.999	0.945	0.895	0.951	0.727	0.911	0.978	0.996	0.803	1	1	0.846	0.87	0.906	1	0.834	0.881	0.862	0.964	0.885	0.987	1	1	0.79	0.689	0.923	0.883	1
cg07869256	MUCL1	0	0.263	0.136	0.04	0.291	0	0.15	0	0	0	0	0.133	0	0.033	0.036	0.056	0.207	0	0.4	0.013	0	0	0	0.045	0.054	0.217	0.482	0.139	0.268	0	0.461	0	0	0.046	0.432	0.016	0.106	0.266	0.054	0.022	0.073	0.012	0	0	0.043	0	0.063	0.736
cg07480243	MUCL1	0	0.032	0.046	0.031	0.216	0	0.044	0	0.011	0.016	0	0.071	0.002	0.014	0.056	0.002	0.068	0	0.2	0	0	0.012	0.005	0	0.004	0.133	0.118	0.047	0.027	0.012	0.182	0	0.005	0.013	0.09	0.027	0.122	0	0.054	0.029	0.015	0	0	0	0.033	0	0.012	0.132
cg13883672	MUCL1	0.077	0.131	0.175	0.119	0.206	0.026	0.128	0.004	0.11	0.086	0.057	0.106	0.084	0.072	0.11	0.06	0.15	0.055	0.291	0.088	0.036	0.076	0.086	0.095	0.109	0.17	0.239	0.165	0.214	0.118	0.36	0.084	0.05	0.093	0.254	0.073	0.179	0.054	0.082	0.069	0.095	0.092	0.033	0.075	0.135	0.052	0.137	0.405
cg16387046	MUCL1	0.127	0.106	0.118	0.347	0.068	0.053	0.235	0.455	0.019	0.028	0.184	0.095	0.143	0.05	0.079	0.049	0.168	0.126	0.085	0.046	0.35	0.306	0.172	0.053	0.029	0.148	0.026	0.071	0.09	0.053	0.128	0.133	0.062	0.148	0.065	0.26	0.058	0.012	0.167	0.26	0.056	0.019	0.22	0.395	0.18	0.111	0.016	0.013
cg09196233	MUCL1	1	1	1	1	1	1	0.993	1	0.866	1	1	0.949	0.984	1	1	0.967	0.914	0.81	1	0.769	0.808	1	1	1	0.762	1	1	0.962	0.957	0.944	1	0.991	0.976	1	1	1	1	0.988	1	1	1	1	1	1	0.811	0.985	1	0.985
cg27160701	MUCL1	0.866	1	0.997	0.97	0.987	0.821	0.889	0.823	0.952	0.836	0.993	0.778	0.8	0.969	0.981	0.965	0.91	0.483	0.98	0.82	0.914	0.997	0.854	0.973	0.878	0.983	0.986	0.997	1	0.964	0.999	0.761	0.76	0.952	0.983	0.863	0.951	0.997	0.987	0.958	0.987	0.94	0.932	0.808	0.661	0.542	0.906	0.997
cg17088428	MUCL1	0.893	1	1	1	0.959	0.933	0.888	0.928	0.546	0.856	0.999	0.965	0.526	0.67	0.995	0.948	1	0.796	0.94	0.901	0.972	0.991	0.927	1	0.824	1	1	1	1	0.986	0.986	1	0.95	0.855	1	0.817	0.951	1	1	0.962	1	1	1	0.942	0.676	0.534	0.996	1
cg22800453	MUCL1	0.574	0.809	0.831	0.825	0.735	0.7	0.59	0.551	0.458	0.824	0.711	0.574	0.58	0.784	0.805	0.536	0.781	0.659	0.76	0.6	0.728	0.78	0.625	0.804	0.506	0.892	0.497	0.835	0.499	0.774	0.64	0.833	0.567	0.609	0.814	0.647	0.627	0.911	0.747	0.797	0.839	0.721	0.831	0.599	0.516	0.425	0.776	0.885
cg16510234	HYI	1	1	1	1	1	1	1	1	1	0.979	1	1	1	1	1	1	1	1	1	1	1	1	1	1	1	1	1	1	1	1	1	1	1	1	1	0.977	1	1	1	1	1	1	1	1	1	1	1	1
cg19936627	HYI	0.945	1	0.997	1	1	1	0.997	1	1	0.911	1	1	0.997	0.942	0.994	0.916	0.89	1	1	0.988	1	0.883	1	0.993	1	0.979	0.962	0.996	0.976	0.98	0.98	0.95	0.991	0.976	0.996	0.935	0.926	0.981	0.974	1	1	1	0.992	0.96	0.948	0.968	0.951	0.967
cg21064315	HYI	0.922	0.986	0.928	0.95	0.958	0.936	0.926	0.976	0.957	0.769	0.967	0.955	0.96	0.944	0.913	0.832	0.881	0.983	0.951	0.963	0.969	0.858	0.947	0.924	0.967	0.99	0.9	0.928	0.912	0.987	0.967	0.938	0.949	0.92	0.914	0.805	0.956	0.938	0.899	0.954	0.98	0.945	0.963	0.906	0.918	0.973	0.889	0.939
cg03735869	HYI	1	1	1	1	1	1	1	1	1	1	1	1	1	1	1	1	0.986	1	1	1	1	1	1	1	1	1	1	1	1	1	1	1	1	1	1	1	1	1	1	1	1	1	1	1	1	1	1	1
cg07906567	HYI	0.528	0.801	0.71	0.623	0.764	0.848	0.452	0.729	0.452	0.57	0.791	0.735	0.688	0.723	0.634	0.626	0.408	0.812	0.68	0.733	0.753	0.453	0.799	0.765	0.767	0.666	0.631	0.732	0.404	0.746	0.47	0.808	0.808	0.554	0.521	0.37	0.63	0.589	0.675	0.796	0.726	0.743	0.803	0.606	0.616	0.483	0.644	0.699
cg18345219	HYI	0.143	0.19	0.139	0.115	0.213	0.386	0.157	0.413	0.052	0.106	0.332	0.18	0.117	0.121	0.28	0.466	0.1	0.229	0.342	0.216	0.203	0.21	0.252	0.308	0.257	0.185	0.142	0.171	0.256	0.11	0.138	0.212	0.182	0.199	0.186	0.11	0.208	0.098	0.169	0.376	0.249	0.238	0.294	0.197	0.16	0.161	0.201	0.078
cg04314218	HYI	0.037	0.042	0.017	0.033	0.049	0.056	0.042	0.083	0.026	0.027	0.037	0.043	0.046	0.014	0.045	0.128	0.01	0.051	0.056	0.031	0.046	0.056	0.023	0.062	0.062	0.011	0.041	0.026	0.226	0.023	0.029	0.031	0.031	0.035	0.053	0.013	0.037	0.037	0.022	0.044	0.032	0.046	0.051	0.029	0.028	0.04	0.036	0.027
cg27239143	HYI	0	0.019	0	0	0	0.007	0.003	0.062	0	0	0.005	0.008	0	0	0	0.093	0	0.003	0	0.009	0	0.014	0	0	0	0	0	0	0.012	0	0.005	0	0	0	0	0	0	0.004	0	0.001	0.013	0	0.008	0	0	0	0	0
cg08172057	HYI	0.017	0.05	0.034	0.024	0.021	0.062	0.037	0.101	0.053	0.035	0.06	0.084	0.078	0.021	0.05	0.078	0.022	0.112	0.074	0.057	0.039	0.049	0.068	0.021	0	0.027	0.041	0.089	0.214	0.041	0.072	0.036	0.035	0.034	0.077	0.023	0.054	0.059	0.042	0.063	0.071	0.078	0.04	0.065	0.028	0.035	0.019	0.027
cg06755661	HYI	0	0	0	0	0	0	0	0	0	0	0	0	0	0	0	0	0	0	0	0	0	0	0	0	0	0	0	0	0	0	0	0	0	0	0	0	0	0	0	0	0	0	0	0	0	0	0	0
cg09514055	HYI	0	0	0	0	0	0	0	0.023	0	0	0	0	0	0	0	0.001	0	0	0	0	0	0	0	0	0	0	0	0	0	0	0	0	0	0	0	0	0	0	0	0	0	0	0	0	0	0	0	0
cg09372755	HYI	0.294	0.211	0.209	0.258	0.207	0.178	0.235	0.391	0.259	0.231	0.269	0.193	0.239	0.221	0.151	0.341	0.291	0.219	0.215	0.243	0.257	0.208	0.211	0.215	0.265	0.245	0.294	0.215	0.312	0.259	0.212	0.233	0.186	0.272	0.256	0.22	0.264	0.165	0.301	0.218	0.161	0.271	0.189	0.214	0.263	0.262	0.269	0.308
cg12158552	HYI	0.028	0.072	0.041	0.048	0.043	0.092	0.061	0.299	0.061	0.035	0.099	0.088	0.102	0.061	0.052	0.252	0.035	0.083	0.095	0.103	0.102	0.073	0.06	0.046	0.159	0.033	0.047	0.054	0.187	0.064	0.093	0.055	0.034	0.081	0.07	0.04	0.048	0.088	0.055	0.075	0.094	0.079	0.066	0.092	0.034	0.069	0.034	0.057
cg04391356	HYI	0.046	0.104	0.034	0.043	0.053	0.099	0.089	0.393	0.092	0.041	0.108	0.097	0.091	0.031	0.068	0.389	0.049	0.099	0.063	0.156	0.11	0.189	0.069	0.068	0.131	0.033	0.037	0.058	0.409	0.044	0.091	0.038	0.033	0.07	0.093	0.033	0.048	0.087	0.08	0.105	0.096	0.085	0.088	0.107	0.042	0.062	0.047	0.072
cg26467702	HYI	0.022	0.007	0	0.017	0.009	0.003	0.013	0.029	0.001	0.001	0.004	0.006	0.005	0	0.008	0.073	0.007	0.005	0.006	0.025	0.016	0.013	0	0	0.011	0.003	0.005	0.008	0.037	0	0.003	0	0.003	0	0.005	0	0.017	0.008	0.003	0.007	0.012	0.02	0	0.022	0.002	0.007	0.016	0.005
cg07383250	HYI	0.062	0.132	0.16	0.063	0.068	0.121	0.099	0.222	0.093	0.066	0.115	0.103	0.078	0.073	0.066	0.174	0.02	0.014	0.151	0.151	0.133	0.149	0	0.087	0.136	0.055	0.104	0.115	0.204	0.084	0.141	0.111	0.031	0.069	0.092	0.06	0.094	0.113	0.106	0.114	0.128	0.167	0.1	0.128	0.005	0.071	0.053	0.082
cg24731678	HYI	0.052	0.056	0.023	0.001	0.029	0.014	0.032	0.27	0.026	0.031	0.064	0.014	0.029	0.047	0.008	0.173	0.01	0.027	0.003	0.039	0.065	0.026	0.021	0.038	0	0.038	0.025	0.011	0.228	0.001	0.036	0.026	0.023	0.023	0.094	0	0.022	0.027	0.081	0.033	0.012	0.032	0.016	0.017	0.022	0.06	0.022	0.045
cg03548730	HYI	0.132	0.084	0.11	0.092	0.089	0.02	0.121	0.187	0.083	0.097	0.043	0.03	0.097	0.097	0.073	0.208	0.098	0.103	0.068	0.138	0.123	0.085	0.085	0.08	0.1	0.081	0.121	0.108	0.134	0.125	0.099	0.141	0.015	0.069	0.099	0.05	0.137	0.064	0.144	0.054	0.061	0.12	0.068	0.046	0.113	0.124	0.109	0.116
cg10984490	HYI	0	0	0	0	0	0	0	0.007	0	0	0	0	0	0	0	0.028	0	0	0.016	0	0	0	0	0	0	0	0	0	0.033	0	0	0	0	0	0	0	0	0	0	0	0	0	0	0	0	0	0	0
cg21219903	HYI	0.144	0.095	0.057	0.182	0.129	0.124	0.382	0.216	0.05	0.254	0.195	0.131	0.071	0.049	0.163	0.176	0.063	0.072	0.618	0.115	0.231	0.031	0.147	0.133	0.265	0.137	0.102	0.142	0.154	0.088	0.184	0.056	0.084	0.227	0.149	0.135	0.126	0.087	0.325	0.129	0.632	0.126	0.268	0.193	0.109	0.053	0.153	0.054
cg25151532	HYI	0.104	0.06	0.009	0.097	0.051	0.068	0.347	0.136	0.012	0.14	0.108	0.074	0.052	0.032	0.102	0.103	0.044	0.006	0.552	0.042	0.173	0.016	0.085	0.077	0.207	0.035	0.051	0.088	0.174	0.077	0.109	0.006	0.055	0.08	0.068	0.072	0.056	0.042	0.292	0.05	0.558	0.093	0.115	0.086	0.06	0.037	0.123	0.036
cg05396731	HYI	0	0	0	0	0	0	0.17	0	0	0.005	0	0	0	0	0	0	0	0	0.182	0	0	0	0	0	0.044	0	0	0	0	0	0	0	0	0	0	0	0	0	0.162	0	0	0	0	0	0	0	0	0
cg22797134	HYI	0.11	0.077	0.077	0.119	0.08	0.044	0.164	0.142	0.091	0.06	0.111	0.043	0.089	0.112	0.068	0.129	0.102	0.071	0.269	0.111	0.117	0.113	0.077	0.101	0.143	0.085	0.1	0.086	0.148	0.088	0.122	0.074	0.039	0.075	0.122	0.082	0.1	0.052	0.214	0.092	0.058	0.099	0.069	0.088	0.107	0.092	0.118	0.124
cg17592120	HYI	0.068	0.048	0.002	0.063	0.04	0.074	0.277	0.1	0.006	0.093	0.163	0.036	0.035	0.033	0.051	0.141	0.047	0.02	0.349	0.03	0.07	0.03	0.038	0.071	0.117	0.016	0.039	0.036	0.164	0.041	0.017	0.042	0.024	0.03	0.074	0.052	0.084	0.013	0.224	0.078	0.014	0.056	0.084	0.023	0.055	0.023	0.061	0.029
cg20426709	HYI	0.082	0	0	0.023	0.045	0.088	0.371	0.041	0	0.069	0.204	0.03	0.017	0.002	0.035	0.088	0	0.027	0.386	0	0	0	0.002	0.036	0.15	0.003	0.023	0.017	0.086	0	0	0	0	0.024	0.015	0.025	0.047	0	0.274	0.041	0.014	0.049	0.084	0.024	0.032	0	0.036	0
[truncated: 34 more columns]
