# Supplementary material for: Comprehensive molecular comparison of BRCA1 hypermethylated and BRCA1 mutated triple negative breast cancers
Source: Nat Commun. 2020 Jul 27;11:3747. doi: 10.1038/s41467-020-17537-2 (PMC7385112; doi:10.1038/s41467-020-17537-2)
Supplement: Supplementary file 7 — Source Data [file 41467_2020_17537_MOESM7_ESM.xlsx]

## Sheet: Figure 2A
chrom	cpg_start	cpg_end	tssDist	tss	gene	illuminaProbe	PD31028a	PD31029a	PD31030a	PD31031a	PD31032a	PD31033a	PD31037a	PD31040a	PD31041a	PD31042a	PD31043a	PD31044a	PD31045a	PD31046a	PD31047a	PD31048a	PD31049a	PD31051a	PD31053a	PD31056a	PD31057a	PD31058a	PD31059a	PD31061a	PD31063a	PD31065a	PD31066a	PD31067a	PD31068a	PD31072a	PD31074a	PD31075a	PD31078a	PD31080a	PD31081a	PD31082a	PD31086a	PD31087a	PD31088a	PD31089a	PD31090a	PD31092a	PD31093a
chr17	43125042	43125043	440	43125483	672|BRCA1	cg19531713	0.018	0.471	0.044	0.006	0.03	0.029	0.025	0.038	0.007	0.053	0.335	0.409	0	0.036	0.009	0.025	0.333	0	0	0.01	0.004	0	0.549	0.66	0	0.025	0	0.423	0.042	0.003	0.047	0.037	0.021	0.025	0.003	0	0	0.497	0.05	0	0.006	0.019	0.251
chr17	43125196	43125197	286	43125483	672|BRCA1	cg19088651	0.018	0.086	0.225	0	0	0.003	0	0	0.003	0	0.353	0.775	0	0.003	0.007	0	0.185	0.003	0	0	0	0.007	0.659	0.675	0	0.001	0	0.754	0	0	0	0.002	0	0	0.007	0	0.001	0.533	0	0	0.025	0	0.195
chr17	43125257	43125258	225	43125483	672|BRCA1	cg08386886	0.078	0.311	0.077	0.037	0.036	0.067	0.058	0.068	0.089	0.047	0.581	0.664	0.053	0.051	0.043	0.049	0.214	0.036	0.061	0.061	0.044	0.047	0.411	0.526	0.043	0.071	0.048	0.718	0.047	0.068	0.054	0.035	0.036	0.046	0.046	0.033	0.048	0.45	0.065	0.062	0.078	0.04	0.147
chr17	43125347	43125348	135	43125483	672|BRCA1	cg24806953	0.004	0.097	0.022	0	0	0.008	0	0	0.003	0	0.04	0.454	0	0	0	0.002	0.057	0	0	0.001	0	0	0.256	0.253	0	0	0	0.391	0	0	0	0	0	0	0	0	0	0.23	0.004	0	0.021	0	0.044
chr17	43125364	43125365	118	43125483	672|BRCA1	cg20187250	0	0.221	0	0	0	0	0	0	0	0	0.391	0.524	0	0	0	0	0.122	0	0	0	0	0	0.35	0.356	0	0	0	0.54	0	0	0	0	0	0	0	0	0	0.317	0	0	0	0	0.083
chr17	43125372	43125373	110	43125483	672|BRCA1	cg15419295	0.159	0.461	0.363	0.083	0.084	0.066	0.092	0.049	0.021	0.029	0.78	0.818	0.109	0.084	0.05	0.051	0.249	0.013	0.166	0.057	0.039	0.074	0.605	0.633	0.019	0.035	0.136	0.768	0.112	0.044	0.126	0.028	0.058	0.029	0.031	0.02	0.109	0.609	0.092	0.03	0.041	0.021	0.215
chr17	43125375	43125376	107	43125483	672|BRCA1	cg16963062	0.009	0.402	0.009	0	0	0.007	0.001	0	0.011	0	0.796	0.768	0	0	0.004	0.001	0.142	0	0.007	0.004	0.006	0	0.509	0.606	0	0	0	0.807	0	0	0	0	0	0	0.004	0	0.004	0.523	0	0	0.016	0	0.173
chr17	43125377	43125378	105	43125483	672|BRCA1	cg16630982	0	0.32	0	0	0	0	0	0	0	0	0.635	0.617	0	0	0	0	0.16	0	0	0	0	0	0.41	0.444	0	0	0	0.628	0	0	0	0	0	0	0	0	0	0.398	0	0	0	0	0.124
chr17	43125409	43125410	73	43125483	672|BRCA1	cg21253966	0.011	0.457	0.044	0.028	0	0.013	0.045	0.009	0.034	0.008	0.755	0.751	0.071	0.001	0.005	0.013	0.33	0	0.012	0.011	0.04	0.007	0.588	0.556	0.032	0.041	0.033	0.499	0.007	0.009	0.011	0.017	0.013	0.001	0.013	0.002	0.013	0.533	0.016	0.013	0.052	0.02	0.262
chr17	43125411	43125412	71	43125483	672|BRCA1	cg04110421	0	0.513	0.012	0	0	0	0	0	0	0	0.762	0.828	0	0	0	0	0.292	0	0	0	0	0	0.611	0.66	0	0	0	0.585	0	0	0	0	0	0	0	0	0	0.621	0	0	0	0	0.298
chr17	43125427	43125428	55	43125483	672|BRCA1	cg04658354	0	0.381	0	0	0	0	0	0	0	0	0.739	0.774	0	0	0	0	0.289	0	0	0	0	0	0.544	0.559	0	0	0	0.554	0	0	0	0	0	0	0	0	0	0.513	0	0	0	0	0.231
chr17	43125445	43125446	37	43125483	672|BRCA1	cg17301289	0	0.413	0	0	0	0	0	0	0	0	0.706	0.74	0	0	0	0	0.242	0	0	0	0	0	0.572	0.567	0	0	0	0.69	0	0	0	0	0	0	0	0	0	0.528	0	0	0	0	0.229
chr17	43125470	43125471	12	43125483	672|BRCA1	cg09441966	0	0.392	0.081	0.005	0	0	0.007	0	0.002	0	0.687	0.831	0	0.018	0.015	0.001	0.275	0	0	0.007	0.037	0.008	0.639	0.626	0	0	0	0.803	0	0.009	0	0.003	0	0.004	0.01	0.007	0.006	0.626	0	0	0.053	0.02	0.188
chr17	43125524	43125525	-41	43125483	672|BRCA1	cg26891576	0.114	0.44	0.18	0.075	0.059	0.09	0.059	0.098	0.079	0.01	0.566	0.704	0.084	0.096	0.053	0.078	0.361	0.054	0.058	0.105	0.059	0.091	0.458	0.609	0.098	0.075	0.105	0.507	0.142	0.092	0.063	0.083	0.06	0.059	0.063	0.047	0.108	0.623	0.057	0.048	0.088	0.111	0.26
chr17	43125648	43125649	-165	43125483	672|BRCA1	cg01587050	0	0.391	0	0	0	0	0	0	0	0	0.54	0.71	0	0	0	0	0.265	0	0	0	0	0	0.492	0.537	0	0	0	0.611	0	0	0	0	0	0	0	0	0	0.477	0	0	0	0	0.219
chr17	43125677	43125678	-194	43125483	672|BRCA1	cg10893007	0	0.3	0.017	0	0	0	0	0	0.026	0	0.376	0.611	0	0	0	0	0.279	0	0	0.001	0	0	0.545	0.568	0	0	0	0.536	0	0	0.002	0	0	0	0	0	0	0.507	0	0	0	0	0.209
chr17	43125713	43125714	-230	43125483	672|BRCA1	cg12182452	0	0.479	0	0	0	0	0	0	0	0	0.333	0.766	0	0	0	0	0.337	0	0	0	0	0	0.604	0.679	0	0	0	0.703	0	0	0	0	0	0	0	0	0	0.55	0	0	0	0	0.259
chr17	43125830	43125831	-347	43125483	672|BRCA1	cg09831010	0.045	0.444	0.176	0.073	0.059	0.097	0.103	0.044	0.035	0.094	0.611	0.745	0.081	0.054	0.026	0.099	0.353	0.04	0.008	0.095	0.078	0.058	0.591	0.588	0.016	0.034	0.027	0.654	0.072	0.037	0.056	0.046	0.085	0.058	0.059	0.015	0.066	0.537	0.058	0	0.085	0.079	0.339
chr17	43125957	43125958	-474	43125483	672|BRCA1	cg25067162	0.124	0.652	0.222	0.394	0.118	0.253	0.326	0.102	0.271	0.337	0.846	0.936	0.317	0.176	0.317	0.399	0.497	0.144	0.268	0.25	0.149	0.168	0.798	0.692	0.265	0.323	0.3	0.905	0.136	0.211	0.218	0.188	0.433	0.186	0.217	0.041	0.325	0.702	0.365	0.109	0.295	0.18	0.521
chr17	43126118	43126119	-635	43125483	672|BRCA1	cg26276233	0.271	0.689	0.346	0.539	0.26	0.453	0.536	0.282	0.363	0.427	0.704	0.809	0.47	0.281	0.398	0.569	0.617	0.252	0.437	0.434	0.238	0.145	0.702	0.703	0.43	0.483	0.338	0.734	0.302	0.291	0.27	0.377	0.575	0.367	0.315	0.134	0.375	0.681	0.53	0.271	0.459	0.317	0.645
chr17	43126124	43126125	-641	43125483	672|BRCA1	cg06001716	0.269	0.615	0.351	0.522	0.253	0.437	0.48	0.275	0.359	0.396	0.647	0.75	0.444	0.26	0.392	0.501	0.57	0.226	0.384	0.418	0.205	0.156	0.66	0.692	0.449	0.444	0.364	0.653	0.25	0.3	0.245	0.332	0.554	0.327	0.309	0.125	0.394	0.628	0.471	0.25	0.415	0.301	0.613
chr17	43126162	43126163	-679	43125483	672|BRCA1	cg02286533	0.219	0.789	0.318	0.508	0.273	0.475	0.582	0.257	0.339	0.47	0.897	0.952	0.506	0.285	0.457	0.618	0.652	0.198	0.399	0.476	0.173	0.218	0.842	0.825	0.471	0.509	0.437	0.96	0.297	0.364	0.312	0.372	0.596	0.337	0.33	0.236	0.395	0.789	0.517	0.287	0.404	0.295	0.738
chr17	43126180	43126181	-697	43125483	672|BRCA1	cg14947218	0.302	0.86	0.384	0.561	0.302	0.542	0.701	0.33	0.367	0.515	0.929	1	0.54	0.296	0.523	0.758	0.736	0.315	0.485	0.53	0.238	0.23	0.927	0.867	0.49	0.583	0.465	0.993	0.369	0.39	0.36	0.439	0.683	0.432	0.418	0.247	0.434	0.829	0.566	0.297	0.456	0.357	0.774
chr17	43126224	43126225	-741	43125483	672|BRCA1	cg16006004	0.106	0.548	0.232	0.402	0.22	0.366	0.31	0.235	0.24	0.424	0.533	0.671	0.33	0.24	0.366	0.45	0.479	0.187	0.328	0.301	0.109	0.177	0.55	0.618	0.359	0.35	0.319	0.604	0.194	0.271	0.17	0.276	0.409	0.264	0.306	0.149	0.327	0.514	0.398	0.145	0.276	0.276	0.526
chr17	43126246	43126247	-763	43125483	672|BRCA1	cg18372208	0.365	0.916	0.469	0.686	0.383	0.703	0.648	0.418	0.527	0.58	0.696	1	0.618	0.405	0.519	0.803	0.765	0.448	0.573	0.634	0.346	0.333	0.938	0.983	0.525	0.623	0.484	1	0.394	0.493	0.432	0.553	0.745	0.57	0.543	0.297	0.55	0.942	0.745	0.367	0.697	0.467	0.814
chr17	43126324	43126325	-841	43125483	672|BRCA1	cg25288140	0.372	0.999	0.361	0.546	0.393	0.577	0.811	0.342	0.375	0.658	1	1	0.574	0.357	1	0.827	0.812	0.347	0.494	0.516	0.319	0.669	1	1	0.499	0.843	0.981	1	0.46	0.423	0.908	0.616	0.723	0.465	0.773	0.943	0.429	0.859	0.67	0.394	0.418	0.382	0.928
chr17	43126427	43126428	-944	43125483	672|BRCA1	cg24900425	0.354	1	0.41	0.591	0.362	0.656	0.916	0.315	0.425	0.784	0.993	1	0.681	0.333	1	0.925	0.838	0.523	0.559	0.52	0.277	0.931	1	1	0.554	0.986	0.912	1	0.487	0.503	0.98	0.719	0.775	0.559	0.902	0.685	0.471	0.95	0.777	0.4	0.531	0.402	0.942
chr17	43126546	43126547	-1063	43125483	672|BRCA1	cg27581762	0.376	0.548	0.27	0.477	0.507	0.572	0.591	0.26	0.335	0.59	0.611	0.632	0.506	0.413	0.594	0.508	0.591	0.263	0.495	0.429	0.216	0.56	0.62	0.615	0.568	0.58	0.588	0.627	0.463	0.454	0.582	0.534	0.578	0.445	0.562	0.603	0.391	0.604	0.556	0.427	0.408	0.298	0.603
chr17	43126695	43126696	-1212	43125483	672|BRCA1	cg20185525	0.606	0.665	0.609	0.632	0.694	0.602	0.642	0.557	0.562	0.644	0.617	0.621	0.59	0.635	0.611	0.576	0.65	0.628	0.635	0.581	0.529	0.608	0.595	0.629	0.651	0.599	0.617	0.583	0.617	0.66	0.626	0.613	0.59	0.639	0.58	0.629	0.645	0.601	0.637	0.693	0.616	0.574	0.66
chr17	43126889	43126890	-1406	43125483	672|BRCA1	cg26879546	0.939	0.893	0.915	0.896	0.962	0.893	0.918	0.583	0.898	0.901	0.878	0.932	0.918	0.89	0.923	0.892	0.892	0.903	0.879	0.908	0.687	0.895	0.895	0.92	0.9	0.927	0.913	0.882	0.888	0.937	0.893	0.894	0.912	0.882	0.829	0.929	0.959	0.749	0.889	0.966	0.887	0.687	0.899
[truncated: 192 more columns]

## Sheet: Figure 2B
Class	BRCA1_mRNA
BRCA1_hypermethylated	1.9958055
nonBRCA1	2.83005
nonBRCA1	6.200675
BRCA1_hypermethylated	0.4486666
nonBRCA1	4.8482733
nonBRCA1	3.8992217
nonBRCA1	1.4982953
nonBRCA1	3.0268235
nonBRCA1	0.9884008
BRCA1_hypermethylated	0.59013194
BRCA1_hypermethylated	0.6953113
BRCA1_hypermethylated	0.7358402
nonBRCA1	3.33423
BRCA1germline	0.99000657
BRCA1germline	2.042173
BRCA1_hypermethylated	0.43045926
nonBRCA1	1.1694939
nonBRCA1	2.7178621
nonBRCA1	1.0615396
nonBRCA1	0.5818236
nonBRCA1	2.1624556
BRCA1_hypermethylated	0.6026189
nonBRCA1	3.783635
nonBRCA1	2.4839559
nonBRCA1	4.0543327
nonBRCA1	6.5167913
BRCA1_hypermethylated	0.40371177
BRCA1_hypermethylated	0.9970911
BRCA1germline	0.6074183
nonBRCA1	0.781445
nonBRCA1	2.6084714
nonBRCA1	1.7850528
BRCA1_hypermethylated	0.2146918
nonBRCA1	3.156991
BRCA1somatic	0.8308833
nonBRCA1	1.3404189
nonBRCA1	1.3372458
BRCA1_hypermethylated	0.52630913
BRCA1_hypermethylated	0.38556957
BRCA1germline	1.1647719
nonBRCA1	2.025037
BRCA1_hypermethylated	0.7212328
BRCA1_hypermethylated	0.48527625
nonBRCA1	3.7204154
nonBRCA1	2.9978979
nonBRCA1	1.7333512
nonBRCA1	5.9533243
nonBRCA1	8.700455
nonBRCA1	0.8580083
BRCA1somatic	1.8740841
nonBRCA1	2.460389
nonBRCA1	2.2165794
nonBRCA1	2.1431768
nonBRCA1	1.9203744
BRCA1somatic	1.389579
nonBRCA1	3.0732563
nonBRCA1	0.92797816
nonBRCA1	2.0352826
BRCA1_hypermethylated	0.664283
BRCA1_hypermethylated	0.68391174
nonBRCA1	2.043312
BRCA1_hypermethylated	1.2685242
BRCA1_hypermethylated	1.1285287
nonBRCA1	2.2018342
nonBRCA1	4.035094
nonBRCA1	3.01395
nonBRCA1	1.3604705
nonBRCA1	1.2742716
BRCA1_hypermethylated	0.39194614
nonBRCA1	1.3146067
nonBRCA1	1.9482569
nonBRCA1	3.5559893
nonBRCA1	2.6908612
BRCA1germline	7.485863
nonBRCA1	2.5302737
nonBRCA1	4.2948875
BRCA1_hypermethylated	0.8151393
BRCA1_hypermethylated	0.42542508
nonBRCA1	1.7753087
nonBRCA1	3.220325
nonBRCA1	2.4522543
nonBRCA1	8.298815
nonBRCA1	1.7511146
nonBRCA1	4.25872
nonBRCA1	4.2128587
nonBRCA1	1.6721542
BRCA1germline	2.845565
nonBRCA1	1.7792768
BRCA1somatic	2.1135406
BRCA1_hypermethylated	0.5853375
nonBRCA1	1.0439912
BRCA1germline	0.8024765
nonBRCA1	2.3603964
BRCA1_hypermethylated	0.4860608
nonBRCA1	1.0457624
BRCA1_hypermethylated	0.9395002
BRCA1_hypermethylated	1.1973469
nonBRCA1	4.3292785
BRCA1_hypermethylated	0.46471915
nonBRCA1	2.121937
BRCA1germline	1.9093585
nonBRCA1	1.692216
nonBRCA1	1.221486
nonBRCA1	1.5831468
BRCA1_hypermethylated	1.1556392
nonBRCA1	2.324967
nonBRCA1	3.9238307
BRCA1_hypermethylated	0.53099144
nonBRCA1	2.549364
nonBRCA1	1.4769543
nonBRCA1	2.170001
BRCA1somatic	1.2386392
nonBRCA1	4.134425
nonBRCA1	3.787664
BRCA1germline	2.2102888
nonBRCA1	3.1648068
BRCA1germline	1.5473089
nonBRCA1	2.6420736
nonBRCA1	1.7245473
nonBRCA1	1.4276751
nonBRCA1	2.0970693
nonBRCA1	2.5916748
nonBRCA1	1.9735646
BRCA1germline	3.591281
nonBRCA1	1.7005763
BRCA1_hypermethylated	0.39567012
nonBRCA1	2.5597076
nonBRCA1	3.0069516
nonBRCA1	2.7554872
nonBRCA1	1.6261718
BRCA1_hypermethylated	0.5260428
BRCA1_hypermethylated	5.973104
nonBRCA1	3.7395632
nonBRCA1	2.4235842
nonBRCA1	2.0447817
BRCA1somatic	3.5219228
BRCA1_hypermethylated	0.30299973
nonBRCA1	2.2278001
nonBRCA1	4.000795
nonBRCA1	1.4634063
BRCA1_hypermethylated	0.87004906
BRCA1_hypermethylated	1.5346247
BRCA1germline	2.0022113
nonBRCA1	0.99824095
nonBRCA1	2.7991219
nonBRCA1	3.7079947
nonBRCA1	1.9695559
nonBRCA1	4.7974973
BRCA1somatic	1.7785896
nonBRCA1	7.5197988
BRCA1_hypermethylated	0.9081498
nonBRCA1	7.456038
BRCA1germline	4.271395
nonBRCA1	0.94254684
nonBRCA1	1.0018792
BRCA1germline	0.542147
nonBRCA1	2.0991828
nonBRCA1	1.1230047
nonBRCA1	2.9203675
nonBRCA1	1.0456098
BRCA1_hypermethylated	0.75844336
nonBRCA1	1.3020186
BRCA1_hypermethylated	0.33593428
BRCA1_hypermethylated	0.7831034
BRCA1germline	1.6859453
nonBRCA1	2.6274345
BRCA1_hypermethylated	0.8328087
nonBRCA1	3.2549582
nonBRCA1	1.4221078
nonBRCA1	0.845567
nonBRCA1	1.0826231
nonBRCA1	5.537553
nonBRCA1	3.2761695
nonBRCA1	2.9202487
nonBRCA1	2.0916414
BRCA1_hypermethylated	0.35118318
nonBRCA1	2.1337278
BRCA1_hypermethylated	1.1477334
nonBRCA1	1.0626916
BRCA1_hypermethylated	1.0272428
nonBRCA1	2.4542804
nonBRCA1	4.4790673
BRCA1_hypermethylated	0.8196869
BRCA1_hypermethylated	0.6630205
BRCA1_hypermethylated	0.29093358
nonBRCA1	2.0815752
nonBRCA1	2.8533258
BRCA1_hypermethylated	0.29726017
BRCA1_hypermethylated	0.68376285
nonBRCA1	3.517187
nonBRCA1	3.2391782
BRCA1_hypermethylated	0.1848217
nonBRCA1	2.4716449
BRCA1_hypermethylated	0.3398568
nonBRCA1	4.989557
nonBRCA1	2.2737703
BRCA1_hypermethylated	0.38544607
nonBRCA1	2.2801921
nonBRCA1	4.036321
nonBRCA1	3.158167
BRCA1germline	1.483632
nonBRCA1	2.9596934
BRCA1_hypermethylated	0.27830586
nonBRCA1	5.9947767
nonBRCA1	1.341257
BRCA1germline	1.5360317
nonBRCA1	2.5429604
BRCA1_hypermethylated	0.54667693
nonBRCA1	1.0762432
nonBRCA1	2.8463902
nonBRCA1	1.3368665
BRCA1germline	1.1456567
nonBRCA1	2.5567987
nonBRCA1	2.9389093
nonBRCA1	3.089741
nonBRCA1	1.3984114
nonBRCA1	1.1338125
nonBRCA1	1.835486
nonBRCA1	1.2834
nonBRCA1	1.5538149
BRCA1_hypermethylated	0.44258016
nonBRCA1	1.5052122
nonBRCA1	2.4046102
BRCA1_hypermethylated	1.3835695
nonBRCA1	3.4822698
nonBRCA1	2.1122727
nonBRCA1	5.3943567
nonBRCA1	6.717469
nonBRCA1	1.3429394
nonBRCA1	2.2218356
BRCA1_hypermethylated	0.45240733
BRCA1_hypermethylated	0.29866514
nonBRCA1	1.2429259
nonBRCA1	2.946534
nonBRCA1	1.4191681
BRCA1germline	0.8233229
BRCA1_hypermethylated	1.0486499

## Sheet: Figure 2C
SampleID	RS3 proportion	Class		SampleID	del.mh.prop	Class
PD35926a	0.684671124351478	BRCA1meth_LOH		PD35926a	0.646922183507549	BRCA1meth_LOH
PD35927a	0	HRD_low_noBRCA1LOH		PD35927a	0.105263157894737	HRD_low_noBRCA1LOH
PD35928a	0	HRD_high_BRCA1LOH		PD35928a	0.321052631578947	HRD_high_BRCA1LOH
PD35929a	0.451593188479483	BRCA1meth_LOH		PD35929a	0.66711590296496	BRCA1meth_LOH
PD35930a	0	HRD_high_BRCA1LOH		PD35930a	0.686868686868687	HRD_high_BRCA1LOH
PD35931a	0	HRD_low_BRCA1LOH		PD35931a	0.346153846153846	HRD_low_BRCA1LOH
PD35937a	0	HRD_low_noBRCA1LOH		PD35937a	0.302631578947368	HRD_low_noBRCA1LOH
PD31028a	0	HRD_low_BRCA1LOH		PD31028a	0.314465408805031	HRD_low_BRCA1LOH
PD35934a	0	NA		PD35934a	0.347826086956522	NA
PD35932a	0.279591780096802	BRCA1meth_LOH		PD35932a	0.595477386934673	BRCA1meth_LOH
PD35933a	0.738496200135988	BRCA1meth_LOH		PD35933a	0.604095563139932	BRCA1meth_LOH
PD31029a	0.406084814426097	BRCA1meth_LOH		PD31029a	0.67828418230563	BRCA1meth_LOH
PD35936a	0	HRD_low_noBRCA1LOH		PD35936a	0.304347826086957	HRD_low_noBRCA1LOH
PD35938a	0.879548556672286	BRCA1-null		PD35938a	0.584905660377358	BRCA1-null
PD35941a	0.565206792397583	BRCA1-null		PD35941a	0.616438356164384	BRCA1-null
PD35939a	0.609293757328313	BRCA1meth_LOH		PD35939a	0.650088809946714	BRCA1meth_LOH
PD35940a	NaN	HRD_low_noBRCA1LOH		PD35940a	0.333333333333333	HRD_low_noBRCA1LOH
PD31031a	0	HRD_high_BRCA1LOH		PD31031a	0.304	HRD_high_BRCA1LOH
PD31032a	0	HRD_low_noBRCA1LOH		PD31032a	0.169642857142857	HRD_low_noBRCA1LOH
PD31033a	0	HRD_low_BRCA1LOH		PD31033a	0.316455696202532	HRD_low_BRCA1LOH
PD31037a	0	HRD_low_noBRCA1LOH		PD31037a	0.4	HRD_low_noBRCA1LOH
PD35935a	0.710934641894095	BRCA1meth_LOH		PD35935a	0.535947712418301	BRCA1meth_LOH
PD31030a	0	HRD_low_noBRCA1LOH		PD31030a	0.25	HRD_low_noBRCA1LOH
PD31041a	0	HRD_high_BRCA1LOH		PD31041a	0.693370165745856	HRD_high_BRCA1LOH
PD31040a	0	HRD_low_BRCA1LOH		PD31040a	0.0235577614731693	HRD_low_BRCA1LOH
PD35943a	0	HRD_low_noBRCA1LOH		PD35943a	0.25531914893617	HRD_low_noBRCA1LOH
PD31044a	0.442952189727941	BRCA1meth_LOH		PD31044a	0.613122171945701	BRCA1meth_LOH
PD35946a	0.842887352629667	BRCA1meth_noLOH		PD35946a	0.657534246575342	BRCA1meth_noLOH
PD35945a	0.569170054299304	BRCA1-null		PD35945a	0.545454545454545	BRCA1-null
PD31042a	0.0134518286219675	HRD_high_noBRCA1LOH		PD31042a	0.651209677419355	HRD_high_noBRCA1LOH
PD35944a	0	HRD_low_BRCA1LOH		PD35944a	0.15	HRD_low_BRCA1LOH
PD31045a	0	HRD_high_BRCA1LOH		PD31045a	0.659259259259259	HRD_high_BRCA1LOH
PD31043a	0.472526101345739	BRCA1meth_LOH		PD31043a	0.71939477303989	BRCA1meth_LOH
PD31046a	0	HRD_low_BRCA1LOH		PD31046a	0.310344827586207	HRD_low_BRCA1LOH
PD31051a	0.799190505110348	BRCA1-null		PD31051a	0.525940996948118	BRCA1-null
PD31053a	0	NA		PD31053a	0.373134328358209	NA
PD35951a	0	HRD_low_noBRCA1LOH		PD35951a	0.37037037037037	HRD_low_noBRCA1LOH
PD31049a	0.679101801711981	BRCA1meth_noLOH		PD31049a	0.597560975609756	BRCA1meth_noLOH
PD35954a	0.665336496433552	BRCA1meth_LOH		PD35954a	0.635346756152125	BRCA1meth_LOH
PD35957a	0.860654325135694	BRCA1-null		PD35957a	0.673189823874755	BRCA1-null
PD31047a	0	HRD_low_BRCA1LOH		PD31047a	0.241071428571429	HRD_low_BRCA1LOH
PD31059a	0.454851688237762	BRCA1meth_LOH		PD31059a	0.576433121019108	BRCA1meth_LOH
PD31061a	0.408861413041679	BRCA1meth_LOH		PD31061a	0.663244353182752	BRCA1meth_LOH
PD31065a	0	HRD_low_BRCA1LOH		PD31065a	0.321739130434783	HRD_low_BRCA1LOH
PD35956a	0	HRD_high_noBRCA1LOH		PD35956a	0.497674418604651	HRD_high_noBRCA1LOH
PD31056a	0	HRD_high_BRCA1LOH		PD31056a	0.64	HRD_high_BRCA1LOH
PD31066a	0.429309151649559	HRD_high_BRCA1LOH		PD31066a	0.491048593350384	HRD_high_BRCA1LOH
PD31074a	0.353484583878953	HRD_high_BRCA1LOH		PD31074a	0.553308823529412	HRD_high_BRCA1LOH
PD31075a	0	HRD_low_BRCA1LOH		PD31075a	0	HRD_low_BRCA1LOH
PD31068a	0.485925777672051	BRCA1-null		PD31068a	0.673218673218673	BRCA1-null
PD31078a	0	BRCA2germ_monoAllelic		PD31078a	0.631578947368421	BRCA2germ_monoAllelic
PD31082a	0	HRD_low_BRCA1LOH		PD31082a	0.31	HRD_low_BRCA1LOH
PD31080a	0	HRD_low_BRCA1LOH		PD31080a	0.265895953757225	HRD_low_BRCA1LOH
PD31086a	0.0528810629755283	HRD_low_BRCA1LOH		PD31086a	0.309210526315789	HRD_low_BRCA1LOH
PD35955a	0.722257832021016	BRCA1-null		PD35955a	0.634943181818182	BRCA1-null
PD31057a	0.0529411188698496	HRD_high_BRCA1LOH		PD31057a	0.434782608695652	HRD_high_BRCA1LOH
PD31048a	0	HRD_low_BRCA1LOH		PD31048a	0	HRD_low_BRCA1LOH
PD35948a	0	HRD_low_noBRCA1LOH		PD35948a	0.264516129032258	HRD_low_noBRCA1LOH
PD31067a	0.629387167171109	BRCA1meth_LOH		PD31067a	0.57037037037037	BRCA1meth_LOH
PD31094a	0.38491994632991	BRCA1meth_LOH		PD31094a	0.678571428571429	BRCA1meth_LOH
PD31063a	0	HRD_low_noBRCA1LOH		PD31063a	0.347826086956522	HRD_low_noBRCA1LOH
PD31093a	0.398549821510363	BRCA1meth_noLOH		PD31093a	0.591549295774648	BRCA1meth_noLOH
PD31087a	0.385907397270044	BRCA1meth_LOH		PD31087a	0.651105651105651	BRCA1meth_LOH
PD31081a	0	HRD_low_BRCA1LOH		PD31081a	0.214285714285714	HRD_low_BRCA1LOH
PD31072a	0	NA		PD31072a	0.224137931034483	NA
PD31058a	NaN	HRD_low_noBRCA1LOH		PD31058a	0.361111111111111	HRD_low_noBRCA1LOH
PD31090a	0	HRD_low_BRCA1LOH		PD31090a	0.201834862385321	HRD_low_BRCA1LOH
PD31088a	0	HRD_low_BRCA1LOH		PD31088a	0.261904761904762	HRD_low_BRCA1LOH
PD35953a	0.283689412777706	BRCA1meth_LOH		PD35953a	0.721753794266442	BRCA1meth_LOH
PD35958a	0.809850716384586	HRD_high_BRCA1LOH		PD35958a	0.668439716312057	HRD_high_BRCA1LOH
PD35966a	0	HRD_low_noBRCA1LOH		PD35966a	0.22972972972973	HRD_low_noBRCA1LOH
PD35964a	0.0227890212311358	HRD_high_BRCA1LOH		PD35964a	0.330434782608696	HRD_high_BRCA1LOH
PD35959a	0	HRD_high_BRCA1LOH		PD35959a	0.392670157068063	HRD_high_BRCA1LOH
PD31092a	0.479508790856752	BRCA1-null		PD31092a	0.622093023255814	BRCA1-null
PD35967a	0	HRD_low_BRCA1LOH		PD35967a	0.238938053097345	HRD_low_BRCA1LOH
PD35968a	0	BRCA2-null		PD35968a	0.573208722741433	BRCA2-null
PD35962a	0.560056669599001	BRCA1meth_LOH		PD35962a	0.680473372781065	BRCA1meth_LOH
PD31099a	0.70580180185248	BRCA1meth_LOH		PD31099a	0.594202898550725	BRCA1meth_LOH
PD31098a	0.49334841742831	HRD_low_noBRCA1LOH		PD31098a	0.224137931034483	HRD_low_noBRCA1LOH
PD31097a	0.703965735676399	HRD_high_BRCA1LOH		PD31097a	0.48	HRD_high_BRCA1LOH
PD35961a	0	HRD_low_BRCA1LOH		PD35961a	0.235849056603774	HRD_low_BRCA1LOH
PD31089a	0	NA		PD31089a	0.396039603960396	NA
PD35963a	0	HRD_high_BRCA1LOH		PD35963a	1	HRD_high_BRCA1LOH
PD35960a	0	HRD_high_BRCA1LOH		PD35960a	0.312138728323699	HRD_high_BRCA1LOH
PD35950a	0	HRD_high_noBRCA1LOH		PD35950a	0.40625	HRD_high_noBRCA1LOH
PD31104a	0	HRD_high_BRCA1LOH		PD31104a	0.611111111111111	HRD_high_BRCA1LOH
PD31107a	0.17550777584111	BRCA1-null		PD31107a	0.558355437665782	BRCA1-null
PD36027a	1	HRD_low_BRCA1LOH		PD36027a	0.225	HRD_low_BRCA1LOH
PD36026a	0.334299619241994	BRCA1-null		PD36026a	0.602240896358543	BRCA1-null
PD36034a	0.942013476383984	BRCA1meth_LOH		PD36034a	0.683930942895086	BRCA1meth_LOH
PD35997a	0	HRD_low_noBRCA1LOH		PD35997a	0.24	HRD_low_noBRCA1LOH
PD31176a	0.4886949613915	BRCA1-null		PD31176a	0.549528301886792	BRCA1-null
PD36032a	0	NA		PD36032a	0.344155844155844	NA
PD36037a	0.703634410963152	BRCA1meth_LOH		PD36037a	0.530805687203792	BRCA1meth_LOH
PD36031a	0	HRD_low_BRCA1LOH		PD36031a	0.270491803278689	HRD_low_BRCA1LOH
PD36033a	0.151872671910758	BRCA1meth_LOH		PD36033a	0.590799031476998	BRCA1meth_LOH
PD36029a	0.705269707915632	BRCA1meth_LOH		PD36029a	0.545454545454545	BRCA1meth_LOH
PD36041a	0	HRD_high_BRCA1LOH		PD36041a	0.570680628272251	HRD_high_BRCA1LOH
PD36038a	0.551804095337942	BRCA1meth_LOH		PD36038a	0.641943734015345	BRCA1meth_LOH
PD36042a	0.341775368035738	HRD_low_noBRCA1LOH		PD36042a	0.25	HRD_low_noBRCA1LOH
PD36039a	0.215666499174339	BRCA1-null		PD36039a	0.549679487179487	BRCA1-null
PD36043a	0	HRD_low_BRCA1LOH		PD36043a	0.303030303030303	HRD_low_BRCA1LOH
PD36040a	0.0285400488143911	HRD_low_BRCA1LOH		PD36040a	0.293333333333333	HRD_low_BRCA1LOH
PD36036a	0.743312513239351	HRD_high_noBRCA1LOH		PD36036a	0.428571428571429	HRD_high_noBRCA1LOH
PD36046a	0.962212094244609	BRCA1meth_noLOH		PD36046a	0.62962962962963	BRCA1meth_noLOH
PD36047a	0.374700317076915	HRD_low_noBRCA1LOH		PD36047a	0.0105416212286441	HRD_low_noBRCA1LOH
PD36049a	0	HRD_high_BRCA1LOH		PD36049a	0.496350364963504	HRD_high_BRCA1LOH
PD36050a	0.132452530661709	BRCA1meth_noLOH		PD36050a	0.615384615384615	BRCA1meth_noLOH
PD36048a	0	HRD_low_BRCA1LOH		PD36048a	0.270718232044199	HRD_low_BRCA1LOH
PD36052a	0.0782644443787046	BRCA2-null		PD36052a	0.626923076923077	BRCA2-null
PD36051a	0	BRCA2germ_monoAllelic		PD36051a	0.692307692307692	BRCA2germ_monoAllelic
PD36025a	0.855806132290591	BRCA1-null		PD36025a	0.610486891385768	BRCA1-null
PD36044a	0	HRD_low_BRCA1LOH		PD36044a	0.255	HRD_low_BRCA1LOH
PD36054a	0	HRD_high_BRCA1LOH		PD36054a	0.365591397849462	HRD_high_BRCA1LOH
PD36058a	0.229795979681593	BRCA1-null		PD36058a	0.673469387755102	BRCA1-null
PD36056a	0	HRD_high_BRCA1LOH		PD36056a	0.668965517241379	HRD_high_BRCA1LOH
PD36057a	0.550527674657884	BRCA1germ_monoAllelic		PD36057a	0.702412868632708	BRCA1germ_monoAllelic
PD36053a	0	HRD_low_noBRCA1LOH		PD36053a	0.428571428571429	HRD_low_noBRCA1LOH
PD36063a	0.0843940081564361	HRD_high_BRCA1LOH		PD36063a	0.376470588235294	HRD_high_BRCA1LOH
PD36064a	0.0845344389053528	HRD_high_BRCA1LOH		PD36064a	0.4375	HRD_high_BRCA1LOH
PD36066a	0.0297049672607571	HRD_high_noBRCA1LOH		PD36066a	0.297872340425532	HRD_high_noBRCA1LOH
PD36068a	0.332892930635898	HRD_low_noBRCA1LOH		PD36068a	0.303030303030303	HRD_low_noBRCA1LOH
PD36055a	0	HRD_low_noBRCA1LOH		PD36055a	0.150943396226415	HRD_low_noBRCA1LOH
PD36060a	0.514824933992722	BRCA1-null		PD36060a	0.692567567567568	BRCA1-null
PD36067a	0	HRD_high_BRCA1LOH		PD36067a	0.307017543859649	HRD_high_BRCA1LOH
PD31105a	0.313663155111597	BRCA1meth_LOH		PD31105a	0.659763313609467	BRCA1meth_LOH
PD35965a	0	NA		PD35965a	0.424581005586592	NA
PD31109a	0.141994487024159	HRD_low_BRCA1LOH		PD31109a	0.165467625899281	HRD_low_BRCA1LOH
PD31108a	0	HRD_low_BRCA1LOH		PD31108a	0.216494845360825	HRD_low_BRCA1LOH
PD31111a	0	HRD_low_noBRCA1LOH		PD31111a	0.26	HRD_low_noBRCA1LOH
PD31112a	0.490664649912992	BRCA1meth_LOH		PD31112a	0.637426900584795	BRCA1meth_LOH
PD31106a	0.734318826503259	BRCA1meth_LOH		PD31106a	0.671118530884808	BRCA1meth_LOH
PD31116a	0	HRD_low_BRCA1LOH		PD31116a	0.273809523809524	HRD_low_BRCA1LOH
PD31117a	0	HRD_low_noBRCA1LOH		PD31117a	0.308823529411765	HRD_low_noBRCA1LOH
PD31121a	0	HRD_high_noBRCA1LOH		PD31121a	0.714876033057851	HRD_high_noBRCA1LOH
PD31122a	0	HRD_low_noBRCA1LOH		PD31122a	0.0131341010754735	HRD_low_noBRCA1LOH
PD35972a	0.758709961127778	BRCA1meth_LOH		PD35972a	0.689213893967093	BRCA1meth_LOH
PD31113a	0	HRD_high_BRCA1LOH		PD31113a	0.651515151515151	HRD_high_BRCA1LOH
PD31124a	0	HRD_low_BRCA1LOH		PD31124a	0.256756756756757	HRD_low_BRCA1LOH
PD31126a	0.341589572912266	HRD_low_noBRCA1LOH		PD31126a	0.318181818181818	HRD_low_noBRCA1LOH
PD31125a	0.689045514670994	BRCA1meth_LOH		PD31125a	0.578125	BRCA1meth_LOH
PD31127a	0.400311185459189	BRCA1meth_LOH		PD31127a	0.591991341991342	BRCA1meth_LOH
PD31129a	0.52268756049334	BRCA1-null		PD31129a	0.549019607843137	BRCA1-null
PD31133a	0.14648264735527	HRD_low_noBRCA1LOH		PD31133a	0.294117647058824	HRD_low_noBRCA1LOH
PD31120a	0.0226855802361383	HRD_low_BRCA1LOH		PD31120a	0.220183486238532	HRD_low_BRCA1LOH
PD31134a	0	NA		PD31134a	0.231833910034602	NA
PD31139a	0.0369949555454771	HRD_high_noBRCA1LOH		PD31139a	0.673076923076923	HRD_high_noBRCA1LOH
PD31123a	0	HRD_low_BRCA1LOH		PD31123a	0.32258064516129	HRD_low_BRCA1LOH
PD31135a	0.47062393126506	BRCA1-null		PD31135a	0.596868884540117	BRCA1-null
PD31128a	0	HRD_high_BRCA1LOH		PD31128a	0.475862068965517	HRD_high_BRCA1LOH
PD31140a	0.237604433839153	BRCA1meth_LOH		PD31140a	0.519266055045872	BRCA1meth_LOH
PD35975a	0.322204387190685	HRD_high_BRCA1LOH		PD35975a	0.384146341463415	HRD_high_BRCA1LOH
PD31136a	0.529657276206873	BRCA1-null		PD31136a	0.5	BRCA1-null
PD36070a	0	HRD_low_noBRCA1LOH		PD36070a	0.28125	HRD_low_noBRCA1LOH
PD35977a	0	HRD_low_noBRCA1LOH		PD35977a	0.375	HRD_low_noBRCA1LOH
PD31130a	0.582235181066116	BRCA1-null		PD31130a	0.601671309192201	BRCA1-null
PD31151a	0.0470861515167471	BRCA2-null		PD31151a	0.692307692307692	BRCA2-null
PD35978a	0	HRD_low_noBRCA1LOH		PD35978a	0.322033898305085	HRD_low_noBRCA1LOH
PD31153a	0.130587081708821	HRD_low_noBRCA1LOH		PD31153a	0.25	HRD_low_noBRCA1LOH
PD35981a	0	HRD_low_BRCA1LOH		PD35981a	0.211538461538462	HRD_low_BRCA1LOH
PD31144a	0.472765697368005	BRCA1meth_LOH		PD31144a	0.048949892508682	BRCA1meth_LOH
PD31152a	0	HRD_low_BRCA1LOH		PD31152a	0.166666666666667	HRD_low_BRCA1LOH
PD35987a	0.412088134580781	BRCA1meth_LOH		PD35987a	0.638030888030888	BRCA1meth_LOH
PD35985a	0.775170891396675	BRCA1meth_LOH		PD35985a	0.606779661016949	BRCA1meth_LOH
PD35982a	0.726224545468552	BRCA1germ_monoAllelic		PD35982a	0.631578947368421	BRCA1germ_monoAllelic
PD31146a	0	HRD_high_BRCA1LOH		PD31146a	0.633522727272727	HRD_high_BRCA1LOH
PD35979a	0.566055786641951	BRCA1meth_LOH		PD35979a	0.632275132275132	BRCA1meth_LOH
PD31150a	0	NA		PD31150a	0.225	NA
PD36069a	0	HRD_low_BRCA1LOH		PD36069a	0.130434782608696	HRD_low_BRCA1LOH
PD31137a	0	HRD_low_BRCA1LOH		PD31137a	0.233333333333333	HRD_low_BRCA1LOH
PD31148a	0	HRD_low_BRCA1LOH		PD31148a	0.222222222222222	HRD_low_BRCA1LOH
PD31145a	1	HRD_high_noBRCA1LOH		PD31145a	0.70475113122172	HRD_high_noBRCA1LOH
PD35988a	0	HRD_low_BRCA1LOH		PD35988a	0.327868852459016	HRD_low_BRCA1LOH
PD35991a	0.082198914154573	HRD_low_noBRCA1LOH		PD35991a	0.260416666666667	HRD_low_noBRCA1LOH
PD36001a	0	HRD_low_noBRCA1LOH		PD36001a	0.2	HRD_low_noBRCA1LOH
PD35996a	0.256193852478936	BRCA1meth_LOH		PD35996a	0.641304347826087	BRCA1meth_LOH
PD35994a	0	HRD_low_noBRCA1LOH		PD35994a	0.214285714285714	HRD_low_noBRCA1LOH
PD35992a	0.510046958762648	BRCA1meth_LOH		PD35992a	0.663185378590078	BRCA1meth_LOH
PD36002a	0	HRD_low_BRCA1LOH		PD36002a	0.387755102040816	HRD_low_BRCA1LOH
PD35995a	1	BRCA1meth_LOH		PD35995a	0.68348623853211	BRCA1meth_LOH
PD36000a	0	BRCA2-null		PD36000a	0.642118863049096	BRCA2-null
PD36003a	0	HRD_high_BRCA1LOH		PD36003a	0.409090909090909	HRD_high_BRCA1LOH
PD35980a	0.636920531340324	BRCA1meth_noLOH		PD35980a	0.662337662337662	BRCA1meth_noLOH
PD36006a	0.648552247632267	BRCA1meth_LOH		PD36006a	0.592715231788079	BRCA1meth_LOH
PD36007a	0.2576535545415	BRCA1meth_LOH		PD36007a	0.487025948103792	BRCA1meth_LOH
PD36009a	0	HRD_low_BRCA1LOH		PD36009a	0.203389830508475	HRD_low_BRCA1LOH
PD36014a	0	HRD_high_noBRCA1LOH		PD36014a	0.6375	HRD_high_noBRCA1LOH
PD36013a	0.54622280624838	BRCA1meth_LOH		PD36013a	0.589318600368324	BRCA1meth_LOH
PD35999a	1	BRCA1meth_LOH		PD35999a	0.691689008042895	BRCA1meth_LOH
PD35998a	0	HRD_low_noBRCA1LOH		PD35998a	0.276315789473684	HRD_low_noBRCA1LOH
PD36020a	0.0629774236542363	HRD_low_BRCA1LOH		PD36020a	0.25	HRD_low_BRCA1LOH
PD35984a	0.472506103225706	BRCA1meth_LOH		PD35984a	0.711827956989247	BRCA1meth_LOH
PD36021a	0.0579808613696897	HRD_high_BRCA1LOH		PD36021a	0.245714285714286	HRD_high_BRCA1LOH
PD35990a	0.857189442487435	BRCA1meth_LOH		PD35990a	0.696230598669623	BRCA1meth_LOH
PD36022a	0.0378954254124933	HRD_low_BRCA1LOH		PD36022a	0.278350515463918	HRD_low_BRCA1LOH
PD36005a	0	HRD_low_noBRCA1LOH		PD36005a	0.166666666666667	HRD_low_noBRCA1LOH
PD36004a	0.478130401852488	BRCA1meth_LOH		PD36004a	0.621134020618557	BRCA1meth_LOH
PD36071a	0	HRD_low_noBRCA1LOH		PD36071a	0.344827586206897	HRD_low_noBRCA1LOH
PD31142a	0	NA		PD31142a	0.294117647058824	NA
PD31155a	0	BRCA2-null		PD31155a	0.674325674325674	BRCA2-null
PD36016a	0.709604343796032	BRCA1germ_monoAllelic		PD36016a	0.583333333333333	BRCA1germ_monoAllelic
PD36011a	0	NA		PD36011a	0.371428571428571	NA
PD36010a	0.726646556860626	BRCA1meth_LOH		PD36010a	0.612197928653625	BRCA1meth_LOH
PD36018a	0	HRD_high_BRCA1LOH		PD36018a	0.672	HRD_high_BRCA1LOH
PD36019a	0	HRD_low_BRCA1LOH		PD36019a	0.235294117647059	HRD_low_BRCA1LOH
PD36023a	0.913984280582661	BRCA1-null		PD36023a	0.697674418604651	BRCA1-null
PD36015a	0	NA		PD36015a	0.428571428571429	NA
PD31158a	0.868242406072932	BRCA1meth_LOH		PD31158a	0.624497991967871	BRCA1meth_LOH
PD36012a	0	HRD_high_BRCA1LOH		PD36012a	1	HRD_high_BRCA1LOH
PD31159a	0	HRD_high_BRCA1LOH		PD31159a	0.467741935483871	HRD_high_BRCA1LOH
PD36008a	0	HRD_low_noBRCA1LOH		PD36008a	0.265060240963855	HRD_low_noBRCA1LOH
PD36017a	0.144595768194108	BRCA1-null		PD36017a	0.587542087542088	BRCA1-null
PD35993a	0	HRD_high_noBRCA1LOH		PD35993a	0.69683257918552	HRD_high_noBRCA1LOH
PD31164a	0	HRD_low_BRCA1LOH		PD31164a	0.206896551724138	HRD_low_BRCA1LOH
PD31161a	0.388872120244808	HRD_high_noBRCA1LOH		PD31161a	0.529411764705882	HRD_high_noBRCA1LOH
PD31166a	0	BRCA2germ_monoAllelic		PD31166a	0.64367816091954	BRCA2germ_monoAllelic
PD31163a	0	HRD_high_noBRCA1LOH		PD31163a	0.516778523489933	HRD_high_noBRCA1LOH
PD31160a	0.0239423326519838	HRD_low_BRCA1LOH		PD31160a	0.133333333333333	HRD_low_BRCA1LOH
PD36073a	0	HRD_low_noBRCA1LOH		PD36073a	0.230769230769231	HRD_low_noBRCA1LOH
PD31165a	0.168555960497138	HRD_high_BRCA1LOH		PD31165a	0.615979381443299	HRD_high_BRCA1LOH
PD31169a	0.316638364699343	BRCA1meth_LOH		PD31169a	0.607643312101911	BRCA1meth_LOH
PD31167a	0	BRCA2-null		PD31167a	0.672897196261682	BRCA2-null
PD31170a	0	HRD_low_BRCA1LOH		PD31170a	0.253968253968254	HRD_low_BRCA1LOH
PD31171a	0.140999236730122	BRCA1meth_LOH		PD31171a	0.583333333333333	BRCA1meth_LOH
PD36024a	0.148868529574885	HRD_high_BRCA1LOH		PD36024a	0.617765814266487	HRD_high_BRCA1LOH
PD31177a	0.0433423329368103	HRD_high_BRCA1LOH		PD31177a	0.300578034682081	HRD_high_BRCA1LOH
PD31181a	0.182503325377862	NA		PD31181a	0.301724137931034	NA
PD31179a	0.0188863095373564	HRD_high_noBRCA1LOH		PD31179a	0.425	HRD_high_noBRCA1LOH
PD31173a	0	HRD_high_BRCA1LOH		PD31173a	0.404255319148936	HRD_high_BRCA1LOH
PD31172a	0	HRD_low_noBRCA1LOH		PD31172a	0.333333333333333	HRD_low_noBRCA1LOH
PD31175a	0.230010005289344	BRCA1meth_LOH		PD31175a	0.631336405529954	BRCA1meth_LOH
PD35986a	0.524170570583111	BRCA1meth_LOH		PD35986a	0.632116788321168	BRCA1meth_LOH
PD31157a	0	HRD_low_BRCA1LOH		PD31157a	0.311926605504587	HRD_low_BRCA1LOH
PD31174a	0	NA		PD31174a	0.454545454545455	NA
PD31156a	0	HRD_low_BRCA1LOH		PD31156a	0.243243243243243	HRD_low_BRCA1LOH
PD31147a	0.293148174064008	BRCA1-null		PD31147a	0.640926640926641	BRCA1-null
PD31178a	0.314564028112383	BRCA1meth_LOH		PD31178a	0.670360110803324	BRCA1meth_LOH

## Sheet: Figure 2D
SampleID	Battenberg Tum cell content	BRCA1 promoter methylation (pyrosequencing)	ASCAT Tum cell content (for reference, not used in plot)
PD35926a	0.483409737822307	37.10425	0.36
PD35927a	0.419570378408182	1.868	0.346
PD35928a	0.806238078897829	3.595	0.718
PD35929a	0.701732901301868	58.91825	0.55
PD35930a	0.74431173880448	1.77875	0.653
PD35931a	0.351831028532721	2.07925	0.27
PD35937a	0.334793863999985	1.6295	0.167
PD31028a	0.716310499302771	3.17125	0.53
PD35934a	0.275121330832719	1.3005	0.241
PD35932a	0.452343706025132	32.87475	0.46
PD35933a	0.469770380572168	38.361	0.507
PD31029a	0.524960069183151	34.2235	0.54
PD35936a	0.821435422727463	2.1195	0.828
PD35938a	0.286347190003452	2.6335	0.28
PD35941a	0.48542710589871	1.92875	0.366
PD35939a	0.456978989882194	29.6355	0.37
PD35940a	0.388080523511446	1.90075	0.29
PD31031a	0.466469424318711	3.2885	0.31
PD31032a	0.715846052395083	2.73025	0.729
PD31033a	0.489169811131762	3.104	0.34
PD31037a	0.256883880079452	2.778	0.17
PD35935a	0.604923613236306	44.04975	0.5
PD31030a	0.701272498004244	2.67375	0.72
PD31041a	0.676051826216678	3.073	0.711
PD31040a	0.72420397184384	3.369	0.63
PD35943a	0.371195517910075	2.079	0.29
PD31044a	0.799720531520273	61.60275	0.812
PD35946a	0.231405628302018	14.721	0.114
PD35945a	0.521882771435053	2.72475	0.52
PD31042a	0.385399643969714	3.355	0.371
PD35944a	0.643995991613988	2.06875	0.57
PD31045a	0.351492539811545	3.12075	0.23
PD31043a	0.685097327293034	60.5620833333333	0.73
PD31046a	0.703960330485925	3.05025	0.501
PD31051a	0.695989261123988	2.89	0.66
PD31053a	0.468265510599543	3.29375	0.6
PD35951a	0.232167708149724	1.5055	0.23
PD31049a	0.275655327517285	19.511	0.199
PD35954a	0.489174358277784	47.00825	0.49
PD35957a	0.635314332244803	2.3775	0.58
PD31047a	0.662190475154819	3.39725	0.55
PD31059a	0.593339851073965	47.23	0.459
PD31061a	0.592264016495305	52.005	0.6
PD31065a	0.466591443036939	2.29375	0.402
PD35956a	0.329562737002461	2.70875	0.23
PD31056a	0.483728763619429	2.21875	0.28
PD31066a	0.567586214777023	2.7125	0.33
PD31074a	0.690305191659031	2.715	0.59
PD31075a	0.215039540490089	3.34625	0.15
PD31068a	0.480601657599695	2.735	0.36
PD31078a	0.229607812316535	2.462	0.2
PD31082a	0.806695688437632	1.978	0.84
PD31080a	0.507766580892706	2.4215	0.35
PD31086a	0.581667296572417	3.325	0.42
PD35955a	0.48638758883985	2.379	0.38
PD31057a	0.698740661837742	2.94	0.6
PD31048a	0.170646708602927	3.18125	0.11
PD35948a	0.770097710726382	2.37925	0.757
PD31067a	0.701997900434631	53.0904166666667	0.51
PD31094a	0.270072818897315	15.447	0.267
PD31063a	0.491938343514687	1.82166666666667	0.5
PD31093a	0.273225871639753	17.0225	0.23
PD31087a	0.628401899848139	39.33175	0.51
PD31081a	0.551597560460346	2.691	0.433
PD31072a	0.591018084693324	1.89	0.46
PD31058a	0.91998127193008	1.9375	0.52
PD31090a	0.694701204298094	2.77208333333333	0.7
PD31088a	0.364789177089534	3.014	0.347
PD35953a	0.637337550629913	44.83425	0.51
PD35958a	0.663560488335812	1.9175	0.5
PD35966a	0.764987275132476	1.91725	0.76
PD35964a	0.807260868415805	2.39525	0.78
PD35959a	0.776047126105236	2.35025	0.708
PD31092a	0.618469002057231	1.98925	0.48
PD35967a	0.650768709769406	2.4635	0.55
PD35968a	0.761043939417614	2.09725	0.69
PD35962a	0.476642979919475	40.54875	0.43
PD31099a	0.625196927170325	46.375	0.48
PD31098a	0.512224166836683	2.03675	0.34
PD31097a	0.718634909434635	1.88275	0.6
PD35961a	0.462891291427663	1.78175	0.331
PD31089a	0.577207494177866	2.14175	0.46
PD35963a	0.185924133344966	2.4435	0.17935
PD35960a	0.866024563352632	2.10275	0.87
PD35950a	0.297613091569502	1.90725	0.4
PD31104a	0.585448308034762	1.7325	0.62
PD31107a	0.790879139778059	2.1515	0.74
PD36027a	0.568381381618635	1.8965	0.605
PD36026a	0.558908181329095	2.97375	0.417
PD36034a	0.586105410166343	44.8385	0.6
PD35997a	0.307733920952294	2.59	0.25
PD31176a	0.419293048062551	1.8195	0.44
PD36032a	0.6469469580715	1.465	0.651
PD36037a	0.500557504680328	37.508	0.54
PD36031a	0.52508608667885	2.72625	0.41
PD36033a	0.537186288115147	42.40275	0.518
PD36029a	0.350190409005375	19.139	0.34
PD36041a	0.620602832327905	2.1345	0.692
PD36038a	0.551077392415253	51.8385	0.47
PD36042a	0.245762112055918	2.61975	0.22
PD36039a	0.769138609775851	2.193	0.68
PD36043a	0.556464671212175	3.294	0.39
PD36040a	0.668355493394003	1.925	0.547
PD36036a	0.256575721809548	2.6175	0.174
PD36046a	0.249757138642165	23.8125	0.149
PD36047a	0.79034252679843	2.25075	0.42
PD36049a	0.43648189871362	2.4265	0.3
PD36050a	0.175686925471809	13.57125	0.2
PD36048a	0.633235116190704	1.5695	0.54
PD36052a	0.704343660463683	1.865	0.72
PD36051a	0.113402606278854	2.0925	0.11
PD36025a	0.553219753342327	1.61375	0.589
PD36044a	0.617563492947772	2.429	0.52
PD36054a	0.487111307190966	2.375	0.374
PD36058a	0.580981914210402	2.135	0.58
PD36056a	0.417987406042547	1.997	0.418
PD36057a	0.405052616358338	2.28875	0.274
PD36053a	0.161822756213253	1.77775	0.134
PD36063a	0.735658649697924	2.18925	0.61
PD36064a	0.296246840000675	1.7365	0.34
PD36066a	0.350804514671794	2.1405	0.24
PD36068a	0.401783627117453	2.19	0.3
PD36055a	0.330885127050942	1.866	0.211
PD36060a	0.554964401082078	1.5525	0.55
PD36067a	0.494126767593889	3.294	0.371
PD31105a	0.496741275949129	30.1865	0.33
PD35965a	0.536091554405486	1.91333333333333	0.432
PD31109a	0.55517968143122	1.769	0.481
PD31108a	0.73484534679963	1.937	0.66
PD31111a	0.145784076952924	1.85875	0.12
PD31112a	0.680200375315359	48.9485	0.705
PD31106a	0.469843592524003	48.76075	0.31
PD31116a	0.590146867479752	2.6445	0.5
PD31117a	0.927052351104677	1.87325	0.78
PD31121a	0.575345503975274	2.00075	0.39
PD31122a	0.300319443345438	2.0225	0.243
PD35972a	0.740987703098949	58.7325	0.78
PD31113a	0.285052110004151	1.59675	0.292
PD31124a	0.501343697889425	2.30475	0.45
PD31126a	0.379568137515119	2.40925	0.48
PD31125a	0.345994108132236	39.145	0.23
PD31127a	0.670646679279049	47.7875	0.54
PD31129a	0.66857234075154	1.8965	0.65
PD31133a	0.213918392662679	1.9265	0.41
PD31120a	0.666990503981523	1.88325	0.54
PD31134a	0.753021642113187	2.249	0.74
PD31139a	0.277213239612847	3.10425	0.15
PD31123a	0.462493099374543	2.10375	0.23
PD31135a	0.677848596914565	2.088	0.7
PD31128a	0.578575166636424	2.15675	0.482
PD31140a	0.577822593052698	28.2695	0.59
PD35975a	0.64264258798112	2.31875	0.65
PD31136a	0.279150941646462	1.8605	0.18
PD36070a	0.401352724405866	2.5925	0.256
PD35977a	0.202295938975063	2.3015	0.19
PD31130a	0.695174029472227	2.405	0.6
PD31151a	0.394403767892112	1.92675	0.35
PD35978a	0.259034009336607	2.475	0.186
PD31153a	0.303797854703034	1.891	0.16
PD35981a	0.363482443795278	1.486	0.28
PD31144a	0.464554240627655	34.15375	0.34
PD31152a	0.320235689970556	1.72775	0.33
PD35987a	0.637953389728067	60.93	0.48
PD35985a	0.512496785143068	47.14925	0.385
PD35982a	0.232004423302521	2.48675	0.183
PD31146a	0.388854704028052	2.2305	0.35
PD35979a	0.684090339404752	64.5485	0.55
PD31150a	0.508608293828379	2.05	0.6
PD36069a	0.248342133741731	1.941	0.232
PD31137a	0.254792002292902	2.003	0.29
PD31148a	0.124279221152136	2.15675	0.1
PD31145a	0.544092556934303	1.576	0.45
PD35988a	0.456480323552539	3.302	0.3
PD35991a	0.769252606953034	2.209	0.66
PD36001a	0.284815531257291	2.599	0.267
PD35996a	0.81838626225611	76.65875	0.75
PD35994a	0.204942149053898	2.07	0.144
PD35992a	0.46022817395189	30.62375	0.339
PD36002a	0.197480235640291	2.61025	0.35
PD35995a	0.396664707210653	30.7583333333333	0.28
PD36000a	0.818321222117204	1.9525	0.76
PD36003a	0.525939608539928	2.758	0.48
PD35980a	0.336622800690165	24.7225	0.23
PD36006a	0.545457798870469	42.7375	0.42
PD36007a	0.855258144603946	79.82775	0.82
PD36009a	0.553144079305668	1.99475	0.59
PD36014a	0.166463724398449	1.996	0.2
PD36013a	0.841702559946336	76.14575	0.79
PD35999a	0.381229929800188	28.1875	0.3
PD35998a	0.502380424799296	2.5915	0.32
PD36020a	0.681915432539294	2.43375	0.55
PD35984a	0.781055480002389	63.41525	0.803
PD36021a	0.754908731428124	1.83925	0.75
PD35990a	0.676868702559136	61.3935	0.54
PD36022a	0.92476647000103	2.18875	0.92
PD36005a	0.283131004734298	2.252	0.257
PD36004a	0.713531105218566	53.71225	0.75
PD36071a	0.918071827944545	2.2485	0.67
PD31142a	0.364693072714788	1.644	0.33
PD31155a	0.719571551073326	2.417	0.6
PD36016a	0.135818987902576	1.64375	0.109
PD36011a	0.694539675030741	1.77575	0.72
PD36010a	0.753356915191938	54.095	0.78
PD36018a	0.360900092251642	1.66975	0.269
PD36019a	0.632590683285791	2.1895	0.7
PD36023a	0.152563466077795	2.315	0.143
PD36015a	0.463377645408964	2.45	0.46
PD31158a	0.483121042491508	37.78075	0.35
PD36012a	0.228606492926588	2.326	0.26
PD31159a	0.60254302508162	1.94575	0.44
PD36008a	0.77671044360141	1.9285	0.719
PD36017a	0.535318119075503	2.45325	0.4
PD35993a	0.253744886800108	2.132	0.164
PD31164a	0.476640930856918	2.134	0.49
PD31161a	0.144847731567252	2.19375	0.11
PD31166a	0.338714786281142	2.331	0.23
PD31163a	0.370578813759258	2.071	0.24
PD31160a	0.396024737381875	1.52275	0.48
PD36073a	0.348424823327696	2.0825	0.25
PD31165a	0.649126454880319	2.003	0.65
PD31169a	0.66444822407788	61.5925	0.54
PD31167a	0.516488144949951	2.20625	0.39
PD31170a	0.420487922581713	3.11925	0.32
PD31171a	0.458925308187569	44.13225	0.44
PD36024a	0.851128871877991	2.26625	0.76
PD31177a	0.610403012648587	2.0515	0.63
PD31181a	0.828219783192863	1.957	0.7
PD31179a	0.190562221188992	2.4635	0.11
PD31173a	0.297632766001406	1.241	0.31
PD31172a	0.669751183585338	2.0005	0.26
PD31175a	0.438278452915132	30.392	0.31
PD35986a	0.764985482868689	71.6645	0.77
PD31157a	0.497451738659673	1.88	0.36
PD31174a	0.399584801918599	1.97425	0.47
PD31156a	0.506915090598663	1.79325	0.36
PD31147a	0.539601184057365	1.893	0.39
PD31178a	0.571877434215005	54.64575	0.58

## Sheet: Figure 3A
SampleID	Age	Class
PD31092a	32	BRCA germline mutated
PD31107a	33	BRCA germline mutated
PD36058a	32	BRCA germline mutated
PD36057a	32	BRCA germline mutated
PD36060a	28	BRCA germline mutated
PD31136a	53	BRCA germline mutated
PD36016a	31	BRCA germline mutated
PD36023a	34	BRCA germline mutated
PD36017a	54	BRCA germline mutated
PD35930a	61	No germline BRCA1/2 & no methylation
PD31046a	56	No germline BRCA1/2 & no methylation
PD31066a	40	No germline BRCA1/2 & no methylation
PD31068a	50	No germline BRCA1/2 & no methylation
PD35958a	38	No germline BRCA1/2 & no methylation
PD35961a	57	No germline BRCA1/2 & no methylation
PD36026a	38	No germline BRCA1/2 & no methylation
PD36025a	50	No germline BRCA1/2 & no methylation
PD36044a	32	No germline BRCA1/2 & no methylation
PD36067a	39	No germline BRCA1/2 & no methylation
PD35965a	52	No germline BRCA1/2 & no methylation
PD31146a	51	No germline BRCA1/2 & no methylation
PD35988a	40	No germline BRCA1/2 & no methylation
PD35994a	58	No germline BRCA1/2 & no methylation
PD35993a	47	No germline BRCA1/2 & no methylation
PD31167a	56	No germline BRCA1/2 & no methylation
PD31179a	48	No germline BRCA1/2 & no methylation
PD31173a	54	No germline BRCA1/2 & no methylation
PD35932a	29	No germline BRCA1/2 & BRCA1 tumor methylated
PD31029a	28	No germline BRCA1/2 & BRCA1 tumor methylated
PD35939a	43	No germline BRCA1/2 & BRCA1 tumor methylated
PD35954a	30	No germline BRCA1/2 & BRCA1 tumor methylated
PD35962a	36	No germline BRCA1/2 & BRCA1 tumor methylated
PD36034a	36	No germline BRCA1/2 & BRCA1 tumor methylated
PD36037a	56	No germline BRCA1/2 & BRCA1 tumor methylated
PD35972a	27	No germline BRCA1/2 & BRCA1 tumor methylated
PD35987a	40	No germline BRCA1/2 & BRCA1 tumor methylated
PD35985a	40	No germline BRCA1/2 & BRCA1 tumor methylated
PD35995a	31	No germline BRCA1/2 & BRCA1 tumor methylated
PD35980a	32	No germline BRCA1/2 & BRCA1 tumor methylated
PD35999a	39	No germline BRCA1/2 & BRCA1 tumor methylated
PD36010a	42	No germline BRCA1/2 & BRCA1 tumor methylated
PD35986a	26	No germline BRCA1/2 & BRCA1 tumor methylated
PD31178a	36	No germline BRCA1/2 & BRCA1 tumor methylated

## Sheet: Figure 3B
Sample data are available through Figure 3C as re-run data.
SampleID	Class
PD35930a	No germline & no methylation
PD31046a	No germline & no methylation
PD31066a	No germline & no methylation
PD31068a	No germline & no methylation
PD35958a	No germline & no methylation
PD35961a	No germline & no methylation
PD36026a	No germline & no methylation
PD36025a	No germline & no methylation
PD36044a	No germline & no methylation
PD36067a	No germline & no methylation
PD35965a	No germline & no methylation
PD31146a	No germline & no methylation
PD35988a	No germline & no methylation
PD35994a	No germline & no methylation
PD35993a	No germline & no methylation
PD31167a	No germline & no methylation
PD31179a	No germline & no methylation
PD31173a	No germline & no methylation
PD35932a	No germline & BRCA1 methylated
PD31029a	No germline & BRCA1 methylated
PD35939a	No germline & BRCA1 methylated
PD35954a	No germline & BRCA1 methylated
PD35962a	No germline & BRCA1 methylated
PD36034a	No germline & BRCA1 methylated
PD36037a	No germline & BRCA1 methylated
PD35972a	No germline & BRCA1 methylated
PD35987a	No germline & BRCA1 methylated
PD35985a	No germline & BRCA1 methylated
PD35995a	No germline & BRCA1 methylated
PD35980a	No germline & BRCA1 methylated
PD35999a	No germline & BRCA1 methylated
PD36010a	No germline & BRCA1 methylated
PD35986a	No germline & BRCA1 methylated
PD31178a	No germline & BRCA1 methylated

## Sheet: Figure 3C
SampleID	SampleGroup (Age group : Tumor hypermethylation)	MethylationLevel
PD35930a	[50,88] : 0	1
PD31046a	[50,88] : 0	1
PD31047a	[50,88] : 0	1.5
PD31066a	[35,50) : 0	1
PD31068a	[50,88] : 0	1.16666666666667
PD31048a	[50,88] : 0	1.5
PD31081a	[35,50) : 0	2
PD31088a	[50,88] : 0	1.5
PD35958a	[35,50) : 0	1
PD35961a	[50,88] : 0	2
PD36026a	[35,50) : 0	1.75
PD31176a	[35,50) : 0	1
PD36025a	[50,88] : 0	1
PD36044a	[26,35) : 0	1
PD36067a	[35,50) : 0	0.5
PD35965a	[50,88] : 0	1.5
PD31133a	[50,88] : 0	2
PD31134a	[50,88] : 0	1
PD31135a	[50,88] : 0	3.25
PD31151a	[50,88] : 0	1
PD31153a	[50,88] : 0	1.5
PD31152a	[50,88] : 0	0.5
PD31146a	[50,88] : 0	1
PD31150a	[50,88] : 0	2
PD31137a	[50,88] : 0	1
PD31148a	[50,88] : 0	2
PD31145a	[50,88] : 0	1.5
PD35988a	[35,50) : 0	1.5
PD35994a	[50,88] : 0	1
PD31142a	[50,88] : 0	2
PD31155a	[50,88] : 0	1.5
PD31159a	[35,50) : 0	1.5
PD35993a	[35,50) : 0	1.5
PD31164a	[50,88] : 0	2.5
PD31161a	[50,88] : 0	1
PD31166a	[50,88] : 0	1.5
PD31163a	[35,50) : 0	0.5
PD31160a	[50,88] : 0	1.5
PD31165a	[50,88] : 0	1
PD31167a	[50,88] : 0	1
PD31170a	[50,88] : 0	0.5
PD31177a	[50,88] : 0	1
PD31181a	[50,88] : 0	1.75
PD31179a	[35,50) : 0	1
PD31173a	[50,88] : 0	1
PD31172a	[50,88] : 0	1.5
PD31157a	[50,88] : 0	1.5
PD31174a	[50,88] : 0	1.5
PD31156a	[50,88] : 0	1
PD31147a	[35,50) : 0	2
PD35926a	[50,88] : 1	6
PD35929a	[35,50) : 1	2.5
PD35932a	[26,35) : 1	0.5
PD35933a	[50,88] : 1	0.5
PD31029a	[26,35) : 1	2
PD35939a	[35,50) : 1	2
PD35935a	[35,50) : 1	3
PD31044a	[50,88] : 1	1.5
PD35946a	[50,88] : 1	2
PD31049a	[35,50) : 1	2
PD35954a	[26,35) : 1	1
PD31059a	[50,88] : 1	1
PD31061a	[50,88] : 1	2
PD31067a	[50,88] : 1	6.75
PD31094a	[50,88] : 1	1.5
PD31093a	[50,88] : 1	1
PD31087a	[50,88] : 1	2.5
PD35953a	[50,88] : 1	2
PD35962a	[35,50) : 1	1
PD31099a	[50,88] : 1	1.5
PD36034a	[35,50) : 1	1
PD36037a	[50,88] : 1	1
PD36029a	[50,88] : 1	1
PD36038a	[50,88] : 1	2.75
PD36046a	[35,50) : 1	6
PD36050a	[50,88] : 1	3.5
PD31105a	[50,88] : 1	1
PD31112a	[50,88] : 1	3.5
PD31106a	[50,88] : 1	1.5
PD35972a	[26,35) : 1	1.5
PD31125a	[50,88] : 1	1
PD31127a	[50,88] : 1	2
PD31140a	[50,88] : 1	2.5
PD31144a	[50,88] : 1	1.5
PD35987a	[35,50) : 1	1.5
PD35985a	[35,50) : 1	1
PD35979a	[35,50) : 1	3
PD35996a	[50,88] : 1	1.5
PD35992a	[50,88] : 1	1
PD35995a	[26,35) : 1	4
PD35980a	[26,35) : 1	1
PD36006a	[35,50) : 1	1.5
PD36007a	[50,88] : 1	2
PD36013a	[50,88] : 1	1.5
PD35999a	[35,50) : 1	1.5
PD35984a	[35,50) : 1	2
PD35990a	[26,35) : 1	1
PD36004a	[50,88] : 1	2
PD36010a	[35,50) : 1	1
PD31158a	[50,88] : 1	2.5
PD31169a	[35,50) : 1	1.5
PD31171a	[50,88] : 1	2
PD31175a	[50,88] : 1	1.5
PD35986a	[26,35) : 1	3
PD31178a	[35,50) : 1	2

## Sheet: Figure 3D
Sample	Age at diagnosis	Class
PD35926a	66	BRCA1meth
PD35927a	63	Sporadic
PD35928a	56	Sporadic
PD35929a	36	BRCA1meth
PD35930a	61	Sporadic
PD35931a	73	Sporadic
PD35937a	65	Sporadic
PD31028a	73	Sporadic
PD35934a	82	Sporadic
PD35932a	29	BRCA1meth
PD35933a	62	BRCA1meth
PD31029a	28	BRCA1meth
PD35936a	71	Sporadic
PD35938a	53	BRCA1g
PD35941a	54	BRCA1g
PD35939a	43	BRCA2spor
PD35940a	71	Sporadic
PD31031a	60	Sporadic
PD31032a	79	Sporadic
PD31033a	66	Sporadic
PD31037a	87	Sporadic
PD35935a	40	BRCA1meth
PD31030a	84	Sporadic
PD31041a	52	Sporadic
PD31040a	70	BRCA2spor
PD35943a	90	Sporadic
PD31044a	66	BRCA1meth
PD35946a	53	BRCA1meth
PD35945a	51	BRCA1g
PD31042a	58	Sporadic
PD35944a	50	Sporadic
PD31045a	49	Sporadic
PD31043a	56	BRCA1meth
PD31046a	56	Sporadic
PD31051a	68	BRCA1spor
PD31053a	76	Sporadic
PD35951a	58	Sporadic
PD31049a	48	BRCA1meth
PD35954a	30	BRCA1meth
PD35957a	55	BRCA1g
PD31047a	86	Sporadic
PD31059a	67	BRCA1meth
PD31061a	79	BRCA1meth
PD31065a	66	Sporadic
PD35956a	60	Sporadic
PD31056a	53	Sporadic
PD31066a	40	Sporadic
PD31074a	47	Sporadic
PD31075a	74	Sporadic
PD31068a	50	BRCA1spor
PD31078a	84	BRCA2g
PD31082a	91	Sporadic
PD31080a	70	Sporadic
PD31086a	63	Sporadic
PD35955a	63	BRCA1spor
PD31057a	90	Sporadic
PD31048a	63	Sporadic
PD35948a	81	Sporadic
PD31067a	72	BRCA1meth
PD31094a	57	BRCA1meth
PD31063a	80	Sporadic
PD31093a	53	BRCA1meth
PD31087a	80	BRCA1meth
PD31081a	47	Sporadic
PD31072a	77	Sporadic
PD31058a	70	Sporadic
PD31090a	53	Sporadic
PD31088a	67	Sporadic
PD35953a	57	BRCA1meth
PD35958a	38	Sporadic
PD35966a	51	Sporadic
PD35964a	87	Sporadic
PD35959a	88	Sporadic
PD31092a	32	BRCA1g
PD35967a	72	Sporadic
PD35968a	82	BRCA2spor
PD35962a	36	BRCA1meth
PD31099a	58	BRCA1meth
PD31098a	60	Sporadic
PD31097a	66	Sporadic
PD35961a	57	Sporadic
PD31089a	59	Sporadic
PD35963a	66	Sporadic
PD35960a	62	Sporadic
PD35950a	74	Sporadic
PD31104a	64	Sporadic
PD31107a	33	BRCA1g
PD36027a	54	Sporadic
PD36026a	38	BRCA1spor
PD36034a	36	BRCA1meth
PD35997a	82	Sporadic
PD31176a	40	BRCA1g
PD36032a	85	Sporadic
PD36037a	56	BRCA1meth
PD36031a	63	Sporadic
PD36033a	61	BRCA1meth
PD36029a	85	BRCA1meth
PD36041a	90	Sporadic
PD36038a	68	BRCA1meth
PD36042a	80	Sporadic
PD36039a	73	BRCA2spor
PD36043a	91	Sporadic
PD36040a	84	Sporadic
PD36036a	42	Sporadic
PD36046a	41	BRCA1meth
PD36047a	69	Sporadic
PD36049a	51	Sporadic
PD36050a	65	BRCA1meth
PD36048a	47	Sporadic
PD36052a	66	BRCA2g
PD36051a	50	BRCA2g
PD36025a	50	BRCA1spor
PD36044a	32	Sporadic
PD36054a	64	Sporadic
PD36058a	32	BRCA1g
PD36056a	51	Sporadic
PD36057a	32	BRCA1g
PD36053a	55	Sporadic
PD36063a	84	Sporadic
PD36064a	88	Sporadic
PD36066a	76	Sporadic
PD36068a	56	Sporadic
PD36055a	62	Sporadic
PD36060a	28	BRCA1g
PD36067a	39	Sporadic
PD31105a	51	BRCA1meth
PD35965a	52	Sporadic
PD31109a	59	Sporadic
PD31108a	80	Sporadic
PD31111a	70	Sporadic
PD31112a	58	BRCA1meth
PD31106a	63	BRCA1meth
PD31116a	83	Sporadic
PD31117a	85	Sporadic
PD31121a	50	Sporadic
PD31122a	75	BRCA1spor
PD35972a	27	BRCA1meth
PD31113a	52	Sporadic
PD31124a	89	Sporadic
PD31126a	72	Sporadic
PD31125a	69	BRCA1meth
PD31127a	53	BRCA1meth
PD31129a	63	BRCA1g
PD31133a	66	Sporadic
PD31120a	62	Sporadic
PD31134a	58	Sporadic
PD31139a	48	Sporadic
PD31123a	38	Sporadic
PD31135a	63	BRCA1spor
PD31128a	62	Sporadic
PD31140a	62	BRCA1meth
PD35975a	82	Sporadic
PD31136a	53	BRCA1g
PD36070a	82	Sporadic
PD35977a	69	Sporadic
PD31130a	52	BRCA1g
PD31151a	79	BRCA2spor
PD35978a	70	Sporadic
PD31153a	52	Sporadic
PD35981a	60	Sporadic
PD31144a	61	BRCA1meth
PD31152a	76	Sporadic
PD35987a	40	BRCA1meth
PD35985a	40	BRCA1meth
PD35982a	76	BRCA1g
PD31146a	51	Sporadic
PD35979a	46	BRCA1meth
PD31150a	80	Sporadic
PD36069a	70	Sporadic
PD31137a	69	Sporadic
PD31148a	70	Sporadic
PD31145a	60	Sporadic
PD35988a	40	Sporadic
PD35991a	70	Sporadic
PD36001a	70	Sporadic
PD35996a	67	BRCA1meth
PD35994a	58	Sporadic
PD35992a	71	BRCA1meth
PD36002a	72	Sporadic
PD35995a	31	BRCA1meth
PD36000a	67	BRCA2g
PD36003a	85	Sporadic
PD35980a	32	BRCA1meth
PD36006a	36	BRCA1meth
PD36007a	76	BRCA1meth
PD36009a	87	Sporadic
PD36014a	37	Sporadic
PD36013a	53	BRCA1meth
PD35999a	39	BRCA1meth
PD35998a	73	Sporadic
PD36020a	64	Sporadic
PD35984a	43	BRCA1meth
PD36021a	54	Sporadic
PD35990a	31	BRCA2g
PD36022a	70	Sporadic
PD36005a	77	Sporadic
PD36004a	69	BRCA1meth
PD36071a	85	Sporadic
PD31142a	64	Sporadic
PD31155a	50	BRCA2g
PD36016a	31	BRCA1g
PD36011a	49	Sporadic
PD36010a	42	BRCA1meth
PD36018a	53	Sporadic
PD36019a	72	Sporadic
PD36023a	34	BRCA1g
PD36015a	83	Sporadic
PD31158a	65	BRCA1meth
PD36012a	69	Sporadic
PD31159a	47	Sporadic
PD36008a	78	Sporadic
PD36017a	54	BRCA1g
PD35993a	47	Sporadic
PD31164a	54	Sporadic
PD31161a	55	Sporadic
PD31166a	74	BRCA2g
PD31163a	42	Sporadic
PD31160a	79	Sporadic
PD36073a	69	Sporadic
PD31165a	83	Sporadic
PD31169a	43	BRCA1meth
PD31167a	56	BRCA2spor
PD31170a	59	Sporadic
PD31171a	67	BRCA1meth
PD36024a	61	Sporadic
PD31177a	75	Sporadic
PD31181a	88	Sporadic
PD31179a	48	Sporadic
PD31173a	54	Sporadic
PD31172a	70	Sporadic
PD31175a	56	BRCA1meth
PD35986a	26	BRCA1meth
PD31157a	59	Sporadic
PD31174a	88	Sporadic
PD31156a	66	Sporadic
PD31147a	38	BRCA1g
PD31178a	36	BRCA1meth

## Sheet: Figure 4a
Source data for this panel is available through the online Mendely repository associated with this study.
See the Data availability statement.

## Sheet: Figure 4D
SampleID	Cohort	noSubs	noIndels	noRearrs	Type	SeqDepth
PD10014a	BASIS	12125	633	221	BRCA1null	30X
PD11327a	BASIS	12715	350	274	BRCA1null	30X
PD13296a	BASIS	18582	970	1221	BRCA1null	30X
PD13297a	BASIS	14982	947	322	BRCA1null	30X
PD13299a	BASIS	10735	497	278	BRCA1null	30X
PD13627a	BASIS	8442	276	184	BRCA1null	30X
PD22355a	BASIS	9761	632	473	BRCA1null	30X
PD23562a	BASIS	7348	448	221	BRCA1null	30X
PD23574a	BASIS	13094	386	326	BRCA1null	30X
PD23578a	BASIS	6840	195	220	BRCA1null	30X
PD24186a	BASIS	7488	238	113	BRCA1null	30X
PD24337a	BASIS	5707	360	460	BRCA1null	30X
PD3890a	BASIS	5584	170	166	BRCA1null	30X
PD3905a	BASIS	4603	124	139	BRCA1null	30X
PD4005a	BASIS	6041	151	184	BRCA1null	30X
PD4006a	BASIS	9575	288	351	BRCA1null	30X
PD4107a	BASIS	9874	389	291	BRCA1null	30X
PD5930a	BASIS	3946	144	140	BRCA1null	30X
PD5935a	BASIS	9671	636	335	BRCA1null	30X
PD5945a	BASIS	8833	497	434	BRCA1null	30X
PD5948a	BASIS	15172	1052	489	BRCA1null	30X
PD6406a	BASIS	5026	106	185	BRCA1null	30X
PD6413a	BASIS	4588	157	321	BRCA1null	30X
PD6731a2	BASIS	8549	134	99	BRCA1null	30X
PD8621a	BASIS	8062	873	271	BRCA1null	30X
PD9004a	BASIS	10625	564	284	BRCA1null	30X
PD9702a	BASIS	7861	395	470	BRCA1null	30X
PD35938a	SCANB	2853	64	98	BRCA1null	15X
PD35941a	SCANB	3172	242	182	BRCA1null	30X
PD35945a	SCANB	6127	302	123	BRCA1null	30X
PD31051a	SCANB	14771	1146	252	BRCA1null	30X
PD35957a	SCANB	5808	605	253	BRCA1null	30X
PD31068a	SCANB	7689	454	337	BRCA1null	30X
PD35955a	SCANB	14077	794	382	BRCA1null	30X
PD31092a	SCANB	5740	599	322	BRCA1null	30X
PD31107a	SCANB	8159	871	244	BRCA1null	30X
PD36026a	SCANB	5781	414	309	BRCA1null	30X
PD31176a	SCANB	6601	521	105	BRCA1null	30X
PD36039a	SCANB	8692	718	258	BRCA1null	30X
PD36025a	SCANB	4185	335	180	BRCA1null	15X
PD36058a	SCANB	10705	843	313	BRCA1null	30X
PD36057a	SCANB	4469	405	198	BRCA1null	30X
PD36060a	SCANB	4449	334	169	BRCA1null	30X
PD31129a	SCANB	11073	915	285	BRCA1null	30X
PD31135a	SCANB	6081	635	171	BRCA1null	30X
PD31136a	SCANB	4868	147	228	BRCA1null	30X
PD31130a	SCANB	6587	393	265	BRCA1null	15X
PD35982a	SCANB	2430	23	56	BRCA1null	15X
PD36016a	SCANB	722	22	40	BRCA1null	30X
PD36023a	SCANB	1381	49	64	BRCA1null	30X
PD36017a	SCANB	10227	669	322	BRCA1null	30X
PD31147a	SCANB	6520	286	279	BRCA1null	30X
PD35926a	SCANB	12185	949	562	Methylated	30X
PD35929a	SCANB	10363	813	354	Methylated	30X
PD35932a	SCANB	5835	438	169	Methylated	30X
PD35933a	SCANB	4834	374	180	Methylated	30X
PD31029a	SCANB	4861	433	267	Methylated	30X
PD35939a	SCANB	11661	624	281	Methylated	30X
PD35935a	SCANB	7875	681	283	Methylated	30X
PD31044a	SCANB	20623	2314	891	Methylated	30X
PD35946a	SCANB	3177	171	309	Methylated	30X
PD31043a	SCANB	5696	834	144	Methylated	30X
PD31049a	SCANB	5297	100	158	Methylated	15X
PD35954a	SCANB	5177	524	228	Methylated	30X
PD31059a	SCANB	15563	706	561	Methylated	30X
PD31061a	SCANB	9414	552	358	Methylated	15X
PD31067a	SCANB	6845	295	275	Methylated	15X
PD31094a	SCANB	6997	262	203	Methylated	30X
PD31093a	SCANB	4040	157	230	Methylated	30X
PD31087a	SCANB	11711	439	243	Methylated	15X
PD35953a	SCANB	8589	663	207	Methylated	30X
PD35962a	SCANB	7393	603	436	Methylated	30X
PD31099a	SCANB	7786	641	285	Methylated	30X
PD36034a	SCANB	6677	844	349	Methylated	30X
PD36037a	SCANB	2823	248	64	Methylated	30X
PD36033a	SCANB	5729	468	423	Methylated	30X
PD36029a	SCANB	5083	104	219	Methylated	15X
PD36038a	SCANB	9055	876	341	Methylated	30X
PD36046a	SCANB	1782	30	101	Methylated	15X
PD36050a	SCANB	4374	55	102	Methylated	15X
PD31105a	SCANB	5639	385	273	Methylated	30X
PD31112a	SCANB	8695	965	354	Methylated	30X
PD31106a	SCANB	9166	676	387	Methylated	30X
PD35972a	SCANB	4264	633	357	Methylated	30X
PD31125a	SCANB	7357	361	173	Methylated	30X
PD31127a	SCANB	19408	1074	280	Methylated	30X
PD31140a	SCANB	7433	609	181	Methylated	30X
PD31144a	SCANB	34984	14790	335	Methylated	30X
PD35987a	SCANB	13974	1177	371	Methylated	30X
PD35985a	SCANB	9201	634	274	Methylated	30X
PD35979a	SCANB	4448	430	172	Methylated	30X
PD35996a	SCANB	8366	402	154	Methylated	15X
PD35992a	SCANB	7627	430	245	Methylated	30X
PD35995a	SCANB	5422	506	434	Methylated	30X
PD35980a	SCANB	4104	260	204	Methylated	30X
PD36006a	SCANB	4453	351	239	Methylated	30X
PD36007a	SCANB	15255	565	404	Methylated	15X
PD36013a	SCANB	17896	1799	398	Methylated	30X
PD35999a	SCANB	5799	419	550	Methylated	30X
PD35984a	SCANB	7432	1038	242	Methylated	30X
PD35990a	SCANB	4574	514	213	Methylated	30X
PD36004a	SCANB	6511	432	148	Methylated	15X
PD36010a	SCANB	8549	992	428	Methylated	30X
PD31158a	SCANB	8812	553	648	Methylated	30X
PD31169a	SCANB	10358	890	272	Methylated	30X
PD31171a	SCANB	8510	751	271	Methylated	30X
PD31175a	SCANB	8658	487	279	Methylated	30X
PD35986a	SCANB	5281	784	242	Methylated	30X
PD31178a	SCANB	7128	819	357	Methylated	30X

[truncated: 9 more sheets: Figure 4E, Figure 4F, Figure 4G, Figure 5A, Figure 5b_c_d, Figure 6A, Figure 6B, Figure 6C-D, SupplementaryFigure_S5]
